# Supplementary material for: Integrative Transcriptomics Uncovers IFN-β Signature and IFITM3 as Putative Molecular Mediator in MS
Source: Int J Mol Sci. 2026 Jun 12;27(12):5329. doi: 10.3390/ijms27125329 (PMC13299371; doi:10.3390/ijms27125329)
Supplement: Supplementary file 1 [file ijms-27-05329-s001.zip]

Archive with 2 entries (2 files):
- ijms-4195708-supplementary_tablesS2_S4.xlsx
- Supplementary material-ijms-4195708_tableS1_S3_figureS1.pdf
