# Supplementary material for: Integrative Transcriptomics Uncovers IFN-β Signature and IFITM3 as Putative Molecular Mediator in MS
Source: Int J Mol Sci. 2026 Jun 12;27(12):5329. doi: 10.3390/ijms27125329 (PMC13299371; doi:10.3390/ijms27125329)
Supplement: Supplementary file 1 [file ijms-27-05329-s001.zip › ijms-4195708-supplementary_tablesS2_S4.xlsx]

## Sheet: Interferon_genes_PBMC_tableS2A
	logFC	AveExpr	t	P.Value	adj.P.Val	B
IFI27	3.34258	3.4559	11.0955	2.45128e-24	3.19622e-20	44.2634
IFI44L	2.37597	6.66217	10.7163	5.01907e-23	3.27218e-19	41.3429
USP18	1.71203	3.90961	10.3228	1.09562e-21	4.76193e-18	38.3607
IFI44	1.63402	5.73477	10.0776	7.27578e-21	2.37172e-17	36.5297
HERC6	0.57373	3.54709	9.9467	1.98104e-20	5.16616e-17	35.5611
MX1	1.47439	7.36908	9.91051	2.61022e-20	5.67245e-17	35.2943
RSAD2	1.91601	5.51637	9.78387	6.82465e-20	1.27124e-16	34.365
HERC5	1.19478	6.45541	9.43551	9.2865e-19	1.51358e-15	31.8413
IFIT1	2.04941	6.09932	8.83362	7.4765e-17	1.08318e-13	27.6011
SIGLEC1	2.2057	4.4829	8.68795	2.1096e-16	2.75071e-13	26.5993
IFIT3	1.71648	6.19191	8.6109	3.63674e-16	4.12181e-13	26.0735
EIF2AK2	0.661043	5.04446	8.60492	3.79336e-16	4.12181e-13	26.0328
OASL	1.3577	4.71693	8.24143	4.75557e-15	4.76984e-12	23.5923
SPATS2L	0.51588	3.081	8.19509	6.5334e-15	6.08493e-12	23.2859
OAS3	1.08569	5.00837	8.12804	1.03244e-14	8.69441e-12	22.8446
LY6E	1.01427	6.67536	8.12322	1.06688e-14	8.69441e-12	22.8129
ISG15	1.36657	7.73214	7.95381	3.3529e-14	2.57168e-11	21.7087
IFI6	1.47128	6.57868	7.92226	4.14294e-14	2.90768e-11	21.5048
LGALS3BP	0.996342	5.24546	7.91891	4.23697e-14	2.90768e-11	21.4831
MX2	0.88567	6.7942	7.85531	6.47943e-14	4.22426e-11	21.0737
XAF1	0.946813	6.63197	7.5719	4.18661e-13	2.44397e-10	19.2761
IFIH1	0.507797	4.46312	7.38807	1.37085e-12	7.14979e-10	18.1342
APOBEC3A	1.02058	8.31519	7.36039	1.63612e-12	8.20516e-10	17.964
LAMP3	1.01391	3.21942	7.33635	1.9071e-12	9.20987e-10	17.8165
DDX60	0.718571	6.94421	7.03835	1.23968e-11	5.77292e-09	16.0164
IFIT5	0.575388	5.64328	7.00826	1.49317e-11	6.48981e-09	15.8376
IFIT2	1.20189	5.31607	6.90258	2.85738e-11	1.16429e-08	15.2141
DHX58	0.511085	4.31977	6.57888	1.99765e-10	7.03982e-08	13.3478
OAS2	0.711996	5.24705	6.56402	2.18071e-10	7.4827e-08	13.2637
IRF7	0.711983	6.56918	6.50254	3.12968e-10	1.04636e-07	12.9173
CACNA2D2	-0.552348	3.70702	-6.3032	9.92691e-10	3.01016e-07	11.8115
IFITM3	0.60331	9.09986	6.20611	1.72538e-09	4.89071e-07	11.2825
MS4A4A	0.839807	4.75653	6.16103	2.22535e-09	6.04506e-07	11.039
CTSL	0.672656	5.52978	6.08472	3.41313e-09	9.08241e-07	10.63
CXCL10	1.55205	3.79654	6.07462	3.61083e-09	9.41631e-07	10.5762
IFI35	0.653659	5.87165	6.01022	5.16214e-09	1.31979e-06	10.2346
RGL1	0.63779	3.5168	6.00541	5.30109e-09	1.32925e-06	10.2092
MGAM	-0.553916	3.33203	-5.90709	9.09568e-09	2.11981e-06	9.69359
MARCKS	0.620988	6.81708	5.83621	1.33677e-08	2.90503e-06	9.32608
SERPING1	1.29985	3.66895	5.77289	1.88004e-08	3.77136e-06	9.00074
JUP	0.786366	5.19296	5.75677	2.04963e-08	4.04926e-06	8.91838
OAS1	0.883047	6.43543	5.42728	1.1503e-07	2.02686e-05	7.27588
SAMD9	0.522798	6.36267	5.37731	1.48411e-07	2.58017e-05	7.03371
CCL8	0.974977	2.70646	5.26491	2.61503e-07	4.26218e-05	6.49576
CCL2	1.20946	3.20004	4.99827	9.65698e-07	0.000139908	5.25776
CCR1	0.569967	6.84567	4.8744	1.73995e-06	0.000231503	4.70119
FFAR2	1.14083	4.1644	4.83096	2.13303e-06	0.000270514	4.50886
GMPR	0.638673	2.84971	4.80829	2.37095e-06	0.000297258	4.40905
SCO2	0.579508	7.5201	4.61503	5.74687e-06	0.000624445	3.57476
C3AR1	0.53427	6.64093	4.45089	1.19156e-05	0.00107894	2.88959
PTX3	0.888378	4.86903	4.22477	3.14263e-05	0.00238237	1.98154
PPBP	-0.508139	10.3875	-4.18436	3.7214e-05	0.00269574	1.82369
GZMH	-0.61683	7.3415	-4.09042	5.48497e-05	0.00370508	1.46195
C1QB	0.505425	2.62166	3.98726	8.32935e-05	0.00505146	1.07323
GNLY	-0.50328	8.88963	-3.88272	0.000126087	0.00687888	0.688412

## Sheet: KEGG_tableS2B
	Term	Overlap	P.value	Adjusted.P.value	Odds.Ratio	Combined.Score	Genes
1	INFLUENZA A	11/171	1.11493e-12	3.98345e-11	30.9141	850.824	IFIH1;CXCL10;RSAD2;OAS1;OAS2;OAS3;MX2;MX1;IRF7;CCL2;EIF2AK2
2	CORONAVIRUS DISEASE - COVID-19	12/230	1.13813e-12	3.98345e-11	25.2533	694.506	IFIH1;C1QB;CXCL10;OAS1;OAS2;OAS3;MX2;MX1;C3AR1;CCL2;EIF2AK2;ISG15
3	HEPATITIS C	10/158	1.53118e-11	3.57276e-10	29.7252	740.229	CXCL10;RSAD2;OAS1;OAS2;OAS3;MX2;MX1;IRF7;EIF2AK2;IFIT1
4	MEASLES	8/138	3.87981e-09	6.78966e-08	25.9444	502.477	IFIH1;OAS1;OAS2;OAS3;MX2;MX1;IRF7;EIF2AK2
5	HERPES SIMPLEX VIRUS 1 INFECTION	7/181	6.22643e-07	8.71701e-06	16.5705	236.781	IFIH1;OAS1;OAS2;OAS3;IRF7;CCL2;EIF2AK2
6	EPSTEIN-BARR VIRUS INFECTION	7/203	1.34408e-06	1.48076e-05	14.6942	198.663	CXCL10;OAS1;OAS2;OAS3;IRF7;EIF2AK2;ISG15
7	RIG-I-LIKE RECEPTOR SIGNALING PATHWAY	5/71	1.48076e-06	1.48076e-05	30.1197	404.295	IFIH1;CXCL10;DHX58;IRF7;ISG15
8	VIRAL PROTEIN INTERACTION WITH CYTOKINE AND CYTOKINE RECEPTOR	5/99	7.67364e-06	6.71444e-05	21.1181	248.723	CCR1;CXCL10;CCL8;CCL2;PPBP
9	COMPLEMENT AND COAGULATION CASCADES	4/87	9.61708e-05	0.000747995	18.7687	173.599	C1QB;CXCL10;C3AR1;SERPING1
10	NOD-LIKE RECEPTOR SIGNALING PATHWAY	5/185	0.000153416	0.00107391	10.9806	96.4352	OAS1;OAS2;OAS3;IRF7;CCL2
11	CHEMOKINE SIGNALING PATHWAY	5/191	0.000178038	0.00113297	10.6231	91.7148	CCR1;CXCL10;CCL8;CCL2;PPBP
12	CYTOKINE-CYTOKINE RECEPTOR INTERACTION	5/296	0.00130418	0.00760772	6.75395	44.861	CCR1;CXCL10;CCL8;CCL2;PPBP
13	HUMAN PAPILLOMAVIRUS INFECTION	5/328	0.00204599	0.0110169	6.07492	37.6151	MX2;MX1;EIF2AK2;ISG15;OASL
14	VIRAL LIFE CYCLE - HIV-1	2/70	0.0159123	0.0770821	11.0305	45.6737	MX2;MX1
15	KAPOSI SARCOMA-ASSOCIATED HERPESVIRUS INFECTION	3/195	0.0165176	0.0770821	5.9354	24.3549	CCR1;IRF7;EIF2AK2
16	PERTUSSIS	2/77	0.0190452	0.0833228	9.99748	39.5994	C1QB;SERPING1
17	CYTOSOLIC DNA-SENSING PATHWAY	2/82	0.0214287	0.0882359	9.37028	36.0102	CXCL10;IRF7
18	ARRHYTHMOGENIC RIGHT VENTRICULAR CARDIOMYOPATHY	2/86	0.0234202	0.0910785	8.92228	33.4957	JUP;CACNA2D2
19	RHEUMATOID ARTHRITIS	2/92	0.0265442	0.0938871	8.32495	30.2108	CTSL;CCL2
20	IL-17 SIGNALING PATHWAY	2/93	0.0270805	0.0938871	8.23305	29.7126	CXCL10;CCL2
21	STAPHYLOCOCCUS AUREUS INFECTION	2/95	0.0281661	0.0938871	8.05518	28.7541	C1QB;C3AR1
22	CHAGAS DISEASE	2/103	0.03268	0.101235	7.41416	25.3638	C1QB;CCL2
23	SYSTEMIC LUPUS ERYTHEMATOSUS	2/104	0.033263	0.101235	7.3411	24.984	C1QB;CXCL10
24	TOLL-LIKE RECEPTOR SIGNALING PATHWAY	2/109	0.0362391	0.105697	6.9963	23.211	CXCL10;IRF7
25	TNF SIGNALING PATHWAY	2/118	0.0418436	0.117162	6.45055	20.4729	CXCL10;CCL2
26	LYSOSOME	2/132	0.0511571	0.137731	5.75181	17.0993	CTSL;LAMP3
27	FLUID SHEAR STRESS AND ATHEROSCLEROSIS	2/138	0.0553565	0.141957	5.49639	15.9063	CTSL;CCL2
28	ALCOHOLIC LIVER DISEASE	2/140	0.0567827	0.141957	5.41619	15.5365	C1QB;C3AR1
29	HEPATITIS B	2/161	0.0725021	0.175005	4.69586	12.3226	IFIH1;IRF7
30	GALACTOSE METABOLISM	1/32	0.0844125	0.196963	11.8961	29.4075	MGAM
31	VIRAL CARCINOGENESIS	2/185	0.0919539	0.20663	4.07506	9.725	IRF7;EIF2AK2
32	STARCH AND SUCROSE METABOLISM	1/36	0.0944592	0.20663	10.5344	24.8568	MGAM
33	BLADDER CANCER	1/40	0.104398	0.22145	9.45204	21.3573	SCO2
34	LIPID AND ATHEROSCLEROSIS	2/214	0.117208	0.241311	3.51246	7.53003	IRF7;CCL2
35	CARBOHYDRATE DIGESTION AND ABSORPTION	1/47	0.121533	0.243066	8.01087	16.8835	MGAM
36	HUMAN CYTOMEGALOVIRUS INFECTION	2/223	0.125373	0.243634	3.36788	6.99329	CCR1;CCL2
37	MALARIA	1/50	0.128778	0.243634	7.51927	15.412	CCL2
38	PYRIMIDINE METABOLISM	1/57	0.145455	0.267943	6.57705	12.6798	SCO2
39	PRION DISEASE	2/268	0.167992	0.292003	2.79174	4.98001	C1QB;CXCL10
40	ACUTE MYELOID LEUKEMIA	1/67	0.168737	0.292003	5.57772	9.92508	JUP
41	CENTRAL CARBON METABOLISM IN CANCER	1/68	0.17103	0.292003	5.4942	9.70227	SCO2
42	ANTIGEN PROCESSING AND PRESENTATION	1/78	0.193628	0.322713	4.77826	7.84502	CTSL
43	DRUG METABOLISM - OTHER ENZYMES	1/81	0.200288	0.325657	4.59838	7.39418	SCO2
44	CARDIAC MUSCLE CONTRACTION	1/83	0.204699	0.325657	4.48577	7.1154	CACNA2D2
45	HYPERTROPHIC CARDIOMYOPATHY	1/98	0.237024	0.359286	3.78923	5.45496	CACNA2D2
46	FC GAMMA R-MEDIATED PHAGOCYTOSIS	1/98	0.237024	0.359286	3.78923	5.45496	MARCKS
47	AGE-RAGE SIGNALING PATHWAY IN DIABETIC COMPLICATIONS	1/100	0.241235	0.359286	3.71231	5.27884	CCL2
48	DILATED CARDIOMYOPATHY	1/103	0.247509	0.360951	3.60258	5.03031	CACNA2D2
49	PURINE METABOLISM	1/124	0.290025	0.414321	2.98434	3.69399	GMPR
50	APOPTOSIS	1/136	0.313251	0.424137	2.71742	3.15425	CTSL
51	YERSINIA INFECTION	1/138	0.317048	0.424137	2.67748	3.07562	CCL2
52	GASTRIC CANCER	1/146	0.332035	0.424137	2.52874	2.78797	JUP
53	ADRENERGIC SIGNALING IN CARDIOMYOCYTES	1/148	0.33573	0.424137	2.49408	2.72216	CACNA2D2
54	PHAGOSOME	1/151	0.341236	0.424137	2.44383	2.62755	CTSL
55	OXYTOCIN SIGNALING PATHWAY	1/152	0.343062	0.424137	2.42752	2.59707	CACNA2D2
56	CELL ADHESION MOLECULE (CAM) INTERACTION	1/155	0.348508	0.424137	2.37987	2.50861	SIGLEC1
57	EFFEROCYTOSIS	1/157	0.352114	0.424137	2.34912	2.45201	C1QB
58	NECROPTOSIS	1/158	0.35391	0.424137	2.33404	2.4244	EIF2AK2
59	MICRORNAS IN CANCER	1/160	0.357487	0.424137	2.30445	2.37049	MARCKS
60	AUTOPHAGY - ANIMAL	1/167	0.369854	0.431496	2.20649	2.19468	CTSL
61	TRANSCRIPTIONAL MISREGULATION IN CANCER	1/189	0.407219	0.4673	1.94612	1.7484	JUP
62	PROTEOGLYCANS IN CANCER	1/197	0.42026	0.474487	1.86593	1.61754	CTSL
63	CORNIFIED ENVELOPE FORMATION	1/214	0.447043	0.496714	1.71553	1.38117	JUP
64	CAMP SIGNALING PATHWAY	1/222	0.459222	0.499693	1.65276	1.28621	FFAR2
65	REGULATION OF ACTIN CYTOSKELETON	1/228	0.468184	0.499693	1.60858	1.22074	CXCL10
66	CYTOSKELETON IN MUSCLE CELLS	1/230	0.471139	0.499693	1.59437	1.19993	JUP
67	MAPK SIGNALING PATHWAY	1/296	0.560096	0.585175	1.23352	0.715007	CACNA2D2
68	NEUROACTIVE LIGAND-RECEPTOR INTERACTION	1/366	0.638397	0.657173	0.993404	0.445835	C3AR1
69	ALZHEIMER DISEASE	1/379	0.65135	0.66079	0.958603	0.410961	EIF2AK2
70	PATHWAYS IN CANCER	1/525	0.768931	0.768931	0.686351	0.180342	JUP

## Sheet: Reactome_tableS2C
	Term	Overlap	P.value	Adjusted.P.value	Odds.Ratio	Combined.Score	Genes
1	Interferon Alpha Beta Signaling	20/78	2.11961e-35	4.23923e-33	195.931	15643	IFITM3;RSAD2;MX2;MX1;IFIT5;IFI6;EIF2AK2;ISG15;IFI35;IFIT1;USP18;IFIT3;OASL;IFIT2;IFI27;OAS1;OAS2;OAS3;IRF7;XAF1
2	Interferon Signaling	21/280	3.01898e-25	3.01898e-23	46.9459	2650.55	IFITM3;RSAD2;MX2;MX1;IFIT5;IFI6;EIF2AK2;ISG15;IFI35;IFIT1;USP18;IFIT3;OASL;IFIT2;HERC5;IFI27;OAS1;OAS2;OAS3;IRF7;XAF1
3	Immune System	37/2150	2.23519e-23	1.49012e-21	17.3472	904.746	IFITM3;C1QB;IFIT5;IFI6;IFI35;IFIT1;USP18;IFIT3;OASL;IFIT2;HERC5;IFIH1;CTSL;GNLY;DHX58;C3AR1;CCL2;HERC6;CCR1;MGAM;RSAD2;JUP;MX2;MX1;EIF2AK2;ISG15;PPBP;CXCL10;IFI27;OAS1;OAS2;OAS3;IRF7;SERPING1;PTX3;SIGLEC1;XAF1
4	Cytokine Signaling in Immune System	24/776	7.62082e-20	3.81041e-18	19.7594	869.827	IFITM3;CCR1;RSAD2;MX2;MX1;IFIT5;IFI6;EIF2AK2;ISG15;IFI35;IFIT1;USP18;IFIT3;OASL;IFIT2;HERC5;CXCL10;IFI27;OAS1;OAS2;OAS3;IRF7;CCL2;XAF1
5	Antiviral Mechanism by IFN-stimulated Genes	11/158	4.66615e-13	1.86646e-11	33.6701	956.003	HERC5;OAS1;OAS2;OAS3;MX2;MX1;EIF2AK2;ISG15;IFIT1;USP18;OASL
6	ISG15 Antiviral Mechanism	7/76	1.51209e-09	5.04032e-08	42.0085	853.182	HERC5;MX2;MX1;EIF2AK2;ISG15;IFIT1;USP18
7	OAS Antiviral Response	4/11	1.6645e-08	4.75573e-07	223.395	4001.26	OAS1;OAS2;OAS3;OASL
8	Innate Immune System	15/1149	3.02907e-07	7.57266e-06	6.22057	93.3698	C1QB;MGAM;JUP;ISG15;PPBP;USP18;HERC5;IFIH1;CTSL;GNLY;DHX58;C3AR1;IRF7;SERPING1;PTX3
9	DDX58 IFIH1-mediated Induction of Interferon-Alpha Beta	5/86	3.83899e-06	8.5311e-05	24.5235	305.815	HERC5;IFIH1;DHX58;IRF7;ISG15
10	Interferon Gamma Signaling	5/99	7.67364e-06	0.000153473	21.1181	248.723	OAS1;OAS2;OAS3;IRF7;OASL
11	RSV-host Interactions	5/109	1.22761e-05	0.000223203	19.0779	215.73	HERC5;IFIH1;OAS2;EIF2AK2;ISG15
12	Chemokine Receptors Bind Chemokines	4/57	1.81414e-05	0.000302356	29.4369	321.372	CCR1;CXCL10;CCL2;PPBP
13	Respiratory Syncytial Virus Infection Pathway	5/133	3.21271e-05	0.000494263	15.482	160.174	HERC5;IFIH1;OAS2;EIF2AK2;ISG15
14	Negative Regulators of DDX58 IFIH1 Signaling	3/35	0.000121006	0.00172866	35.9008	323.814	HERC5;IFIH1;ISG15
15	Peptide Ligand-Binding Receptors	5/198	0.000210461	0.00280615	10.2342	86.6449	CCR1;CXCL10;C3AR1;CCL2;PPBP
16	Interleukin-10 Signaling	3/46	0.000274712	0.0034339	26.7021	218.952	CCR1;CXCL10;CCL2
17	Class A 1 (Rhodopsin-like Receptors)	6/333	0.000297078	0.00349503	7.34619	59.6622	CCR1;CXCL10;C3AR1;CCL2;FFAR2;PPBP
18	TRAF3-dependent IRF Activation Pathway	2/18	0.00110441	0.0122712	47.0024	320.013	IFIH1;IRF7
19	PKR-mediated Signaling	3/80	0.00139189	0.0146515	14.8861	97.9074	HERC5;EIF2AK2;ISG15
20	GPCR Ligand Binding	6/467	0.00172843	0.0172843	5.17526	32.9175	CCR1;CXCL10;C3AR1;CCL2;FFAR2;PPBP
21	TRAF6 Mediated IRF7 Activation	2/29	0.00287442	0.0273754	27.8379	162.905	IFIH1;IRF7
22	Evasion by RSV of Host Interferon Responses	2/37	0.00464933	0.0422666	21.4663	115.296	IFIH1;EIF2AK2
23	Platelet Degranulation	3/128	0.00527073	0.0439228	9.14769	47.985	LGALS3BP;SERPING1;PPBP
24	Regulation of Complement Cascade	3/128	0.00527073	0.0439228	9.14769	47.985	C1QB;C3AR1;SERPING1
25	Response to Elevated Platelet Cytosolic Ca2+	3/133	0.00586133	0.0458314	8.79364	45.1938	LGALS3BP;SERPING1;PPBP
26	NS1 Mediated Effects on Host Pathways	2/42	0.00595808	0.0458314	18.7783	96.2014	EIF2AK2;ISG15
27	SARS-CoV-2 Activates Modulates Innate and Adaptive Immune Responses	3/138	0.00649011	0.0472893	8.46581	42.6463	IFIH1;IRF7;ISG15
28	Complement Cascade	3/139	0.00662051	0.0472893	8.40314	42.1634	C1QB;C3AR1;SERPING1
29	Neutrophil Degranulation	5/478	0.00996067	0.0686943	4.1167	18.9743	MGAM;JUP;C3AR1;PTX3;PPBP
30	SARS-CoV-2 Infection	4/313	0.0107307	0.0715036	4.98407	22.601	IFIH1;CTSL;IRF7;ISG15
31	G Alpha (I) Signalling Events	4/316	0.0110831	0.0715036	4.93539	22.2208	CCR1;CXCL10;C3AR1;PPBP
32	Toll-like Receptor Cascades	3/174	0.0121946	0.076216	6.67139	29.3993	CTSL;IRF7;USP18
33	Signaling by GPCR	6/706	0.0126496	0.0766644	3.36647	14.7119	CCR1;CXCL10;C3AR1;CCL2;FFAR2;PPBP
34	Free Fatty Acid Receptors	1/5	0.0136758	0.080446	92.3194	396.247	FFAR2
35	NFE2L2 Regulating Inflammation Associated Genes	1/6	0.0163889	0.0936507	73.8519	303.616	CCL2
36	CDH11 Homotypic and Heterotypic Interactions	1/7	0.0190946	0.100063	61.5401	243.597	JUP
37	DEx H-box Helicases Activate Type I IFN and Inflammatory Cytokines Production	1/7	0.0190946	0.100063	61.5401	243.597	IRF7
38	Regulation of CDH19 Expression and Function	1/7	0.0190946	0.100063	61.5401	243.597	JUP
39	Regulation of Insulin Secretion	2/78	0.0195124	0.100063	9.86544	38.8374	MARCKS;CACNA2D2
40	mRNA Editing C to U Conversion	1/8	0.021793	0.100552	52.746	201.815	APOBEC3A
41	Formation of the Editosome	1/8	0.021793	0.100552	52.746	201.815	APOBEC3A
42	RUNX1 Regulates Transcription of Genes Involved in Differentiation of Keratinocytes	1/8	0.021793	0.100552	52.746	201.815	CTSL
43	Viral Infection Pathways	7/1029	0.0220334	0.100552	2.7002	10.3018	HERC5;IFIH1;CTSL;OAS2;IRF7;EIF2AK2;ISG15
44	SARS-CoV-2-host Interactions	3/218	0.0221214	0.100552	5.29428	20.1776	IFIH1;IRF7;ISG15
45	Digestion of Dietary Carbohydrate	1/9	0.0244842	0.108371	46.1505	171.206	MGAM
46	Infectious Disease	8/1311	0.0260503	0.108371	2.43523	8.88306	HERC5;IFIH1;CTSL;OAS2;C3AR1;IRF7;EIF2AK2;ISG15
47	mRNA Editing	1/10	0.027168	0.108371	41.0206	147.908	APOBEC3A
48	Acetylcholine Regulates Insulin Secretion	1/10	0.027168	0.108371	41.0206	147.908	MARCKS
49	GPCR Downstream Signalling	5/633	0.0296558	0.108371	3.07596	10.8215	CCR1;CXCL10;C3AR1;FFAR2;PPBP
50	Attachment and Entry 9678110	1/11	0.0298446	0.108371	36.9167	129.642	CTSL
51	Regulation of CDH11 Function	1/11	0.0298446	0.108371	36.9167	129.642	JUP
52	Endosomal Vacuolar Pathway	1/12	0.032514	0.108371	33.5589	114.976	CTSL
53	SUMOylation of Immune Response Proteins	1/12	0.032514	0.108371	33.5589	114.976	EIF2AK2
54	Presynaptic Depolarization and Calcium Channel Opening	1/12	0.032514	0.108371	33.5589	114.976	CACNA2D2
55	MyD88 Dependent Cascade Initiated on Endosome	2/103	0.03268	0.108371	7.41416	25.3638	IRF7;USP18
56	Toll Like Receptor 3 (TLR3) Cascade	2/106	0.0344413	0.108371	7.1992	24.2505	IRF7;USP18
57	Toll Like Receptor 7 8 (TLR7 8) Cascade	2/107	0.0350366	0.108371	7.13028	23.8961	IRF7;USP18
58	NF-kB Activation Through FADD RIP-1 Pathway Mediated by Caspase-8 and -10	1/13	0.0351762	0.108371	30.7608	102.968	IFIH1
59	Purine Salvage	1/13	0.0351762	0.108371	30.7608	102.968	GMPR
60	TICAM1-dependent Activation of IRF3 IRF7	1/13	0.0351762	0.108371	30.7608	102.968	IRF7
61	TRAF6 Mediated IRF7 Activation in TLR7 8 or 9 Signaling	1/13	0.0351762	0.108371	30.7608	102.968	IRF7
62	Trafficking and Processing of Endosomal TLR	1/13	0.0351762	0.108371	30.7608	102.968	CTSL
63	Platelet Activation, Signaling and Aggregation	3/262	0.0353946	0.108371	4.38506	14.6513	LGALS3BP;SERPING1;PPBP
64	Signaling by Interleukins	4/452	0.0355473	0.108371	3.41334	11.3899	CCR1;CXCL10;CCL2;USP18
65	Integration of Energy Metabolism	2/108	0.0356358	0.108371	7.06266	23.5497	MARCKS;CACNA2D2
66	MyD88-independent TLR4 Cascade	2/110	0.0368463	0.108371	6.93117	22.8798	IRF7;USP18
67	TRIF (TICAM1)-mediated TLR4 Signaling	2/110	0.0368463	0.108371	6.93117	22.8798	IRF7;USP18
68	Toll Like Receptor 9 (TLR9) Cascade	2/110	0.0368463	0.108371	6.93117	22.8798	IRF7;USP18
69	Phase 2 - Plateau Phase	1/15	0.040479	0.11733	26.3638	84.5478	CACNA2D2
70	Defects of Contact Activation System (CAS) and Kallikrein Kinin System (KKS)	1/16	0.0431197	0.123199	24.6049	77.3524	SERPING1
71	Metabolism of Angiotensinogen to Angiotensins	1/17	0.0457532	0.128882	23.066	71.1469	GZMH
72	SARS-CoV Infections	4/498	0.0478621	0.130756	3.0882	9.38636	IFIH1;CTSL;IRF7;ISG15
73	Activation of IRF3, IRF7 Mediated by TBK1, IKK? (IKBKE)	1/18	0.0483796	0.130756	21.7081	65.7467	IRF7
74	Regulation of NF-kappa B Signaling	1/18	0.0483796	0.130756	21.7081	65.7467	USP18
75	Diseases of Hemostasis	1/19	0.0509989	0.135997	20.501	61.0101	SERPING1
76	Digestion	1/21	0.0562163	0.147938	18.4491	53.1066	MGAM
77	Nucleotide Salvage	1/23	0.0614055	0.15745	16.7702	46.7931	GMPR
78	Intrinsic Pathway of Fibrin Clot Formation	1/23	0.0614055	0.15745	16.7702	46.7931	SERPING1
79	Toll Like Receptor 4 (TLR4) Cascade	2/148	0.0626146	0.158518	5.11734	14.1789	IRF7;USP18
80	TRAF6 Mediated NF-kB Activation	1/25	0.0665667	0.164362	15.3711	41.6489	IFIH1
81	Regulation of IFNA IFNB Signaling	1/25	0.0665667	0.164362	15.3711	41.6489	USP18
82	Attachment and Entry 9694614	1/26	0.0691369	0.165257	14.7556	39.4219	CTSL
83	Digestion and Absorption	1/26	0.0691369	0.165257	14.7556	39.4219	MGAM
84	SARS-CoV-1 Infection	2/157	0.0694078	0.165257	4.81802	12.8533	IFIH1;CTSL
85	Cell Recruitment (Pro-Inflammatory Response)	1/27	0.0717001	0.166744	14.1873	37.3873	C3AR1
86	Purinergic Signaling in Leishmaniasis Infection	1/27	0.0717001	0.166744	14.1873	37.3873	C3AR1
87	ATF4 Activates Genes in Response to Endoplasmic Reticulum Stress	1/28	0.0742564	0.168764	13.6612	35.5222	CCL2
88	Adrenaline,noradrenaline Inhibits Insulin Secretion	1/28	0.0742564	0.168764	13.6612	35.5222	CACNA2D2
89	VEGFR2 Mediated Vascular Permeability	1/29	0.0768057	0.172597	13.1726	33.8072	JUP
90	Influenza Infection	2/169	0.0788223	0.174392	4.4691	11.354	EIF2AK2;ISG15
91	Regulation of CDH11 Expression and Function	1/30	0.0793482	0.174392	12.7178	32.2256	JUP
92	Class I MHC Mediated Antigen Processing & Presentation	3/373	0.0830982	0.179246	3.05223	7.59314	HERC5;CTSL;HERC6
93	Phase 0 - Rapid Depolarisation	1/32	0.0844125	0.179246	11.8961	29.4075	CACNA2D2
94	Termination of Translesion DNA Synthesis	1/32	0.0844125	0.179246	11.8961	29.4075	ISG15
95	PERK Regulates Gene Expression	1/33	0.0869344	0.179246	11.5237	28.1479	CCL2
96	Regulation of Expression and Function of Type II Classical Cadherins	1/33	0.0869344	0.179246	11.5237	28.1479	JUP
97	Regulation of Homotypic Cell-Cell Adhesion	1/33	0.0869344	0.179246	11.5237	28.1479	JUP
98	Ub-specific Processing Proteases	2/190	0.0961821	0.195867	3.96568	9.28568	IFIH1;USP18
99	RHOH GTPase Cycle	1/37	0.096954	0.195867	10.2413	23.8982	JUP
100	Formation of Fibrin Clot (Clotting Cascade)	1/39	0.101923	0.199849	9.70127	22.1532	SERPING1
101	Ovarian Tumor Domain Proteases	1/39	0.101923	0.199849	9.70127	22.1532	IFIH1
102	Translesion Synthesis by Y Family DNA Polymerases Bypasses Lesions on DNA Template	1/39	0.101923	0.199849	9.70127	22.1532	ISG15
103	TAK1-dependent IKK and NF-kappa-B Activation	1/45	0.11667	0.226544	8.37584	17.9947	USP18
104	Early SARS-CoV-2 Infection Events	1/46	0.119105	0.229048	8.1893	17.4248	CTSL
105	Complex IV Assembly	1/48	0.123954	0.233876	7.84003	16.3687	SCO2
106	DNA Damage Bypass	1/48	0.123954	0.233876	7.84003	16.3687	ISG15
107	Disease	9/2131	0.126275	0.236027	1.64331	3.4005	HERC5;IFIH1;CTSL;OAS2;C3AR1;IRF7;SERPING1;EIF2AK2;ISG15
108	SARS-CoV-1 Activates Modulates Innate Immune Responses	1/54	0.138346	0.256197	6.95038	13.7478	IFIH1
109	RHOJ GTPase Cycle	1/55	0.140722	0.258206	6.82133	13.3764	JUP
110	Adherens Junctions Interactions	1/59	0.150162	0.270562	6.34962	12.0391	JUP
111	RHOQ GTPase Cycle	1/59	0.150162	0.270562	6.34962	12.0391	JUP
112	Assembly of Collagen Fibrils and Other Multimeric Structures	1/61	0.154843	0.276506	6.13735	11.4482	CTSL
113	Collagen Degradation	1/64	0.161818	0.283892	5.84421	10.6439	CTSL
114	Cytosolic Sensors of Pathogen-Associated DNA	1/64	0.161818	0.283892	5.84421	10.6439	IRF7
115	Deubiquitination	2/268	0.167992	0.292161	2.79174	4.98001	IFIH1;USP18
116	Sensory Processing of Sound by Inner Hair Cells of the Cochlea	1/69	0.173318	0.298824	5.41313	9.48719	CACNA2D2
117	RHOB GTPase Cycle	1/70	0.175599	0.30017	5.33441	9.27947	JUP
118	RHOC GTPase Cycle	1/74	0.184663	0.312987	5.0411	8.51555	JUP
119	Sensory Processing of Sound	1/77	0.191396	0.321673	4.84137	8.00479	CACNA2D2
120	Antigen Processing Ubiquitination & Proteasome Degradation	2/296	0.195637	0.326062	2.52227	4.11506	HERC5;HERC6
121	Adaptive Immune System	4/854	0.207382	0.342779	1.76194	2.77187	HERC5;CTSL;SIGLEC1;HERC6
122	Peptide Hormone Metabolism	1/86	0.21127	0.343528	4.3268	6.72653	GZMH
123	TP53 Regulates Metabolic Genes	1/86	0.21127	0.343528	4.3268	6.72653	SCO2
124	Nuclear Events Mediated by NFE2L2	1/87	0.213448	0.344271	4.27627	6.60411	CCL2
125	Classical Antibody-Mediated Complement Activation	1/88	0.21562	0.344993	4.22691	6.48507	C1QB
126	Collagen Formation	1/90	0.219948	0.34602	4.1315	6.25661	CTSL
127	Cell-cell Junction Organization	1/92	0.224251	0.34602	4.04029	6.04019	JUP
128	Post-translational Modification Synthesis of GPI-anchored Proteins	1/93	0.226395	0.34602	3.99618	5.93622	LY6E
129	MITF-M-dependent Gene Expression	1/94	0.228532	0.34602	3.95301	5.83495	GMPR
130	Antimicrobial Peptides	1/95	0.230664	0.34602	3.91076	5.73628	GNLY
131	Unfolded Protein Response (UPR)	1/95	0.230664	0.34602	3.91076	5.73628	CCL2
132	Antigen processing-Cross Presentation	1/96	0.232789	0.34602	3.8694	5.64011	CTSL
133	Creation of C4 and C2 Activators	1/96	0.232789	0.34602	3.8694	5.64011	C1QB
134	MyD88 Cascade Initiated on Plasma Membrane	1/98	0.237024	0.34602	3.78923	5.45496	USP18
135	Toll Like Receptor 10 (TLR10) Cascade	1/98	0.237024	0.34602	3.78923	5.45496	USP18
136	Toll Like Receptor 5 (TLR5) Cascade	1/98	0.237024	0.34602	3.78923	5.45496	USP18
137	Metabolism of Nucleotides	1/98	0.237024	0.34602	3.78923	5.45496	GMPR
138	VEGFA-VEGFR2 Pathway	1/99	0.239132	0.346568	3.75038	5.36581	JUP
139	Interleukin-1 Signaling	1/102	0.245423	0.350605	3.63843	5.11116	USP18
140	TRAF6 Mediated Induction of NFkB and MAP Kinases Upon TLR7 8 or 9 Activation	1/102	0.245423	0.350605	3.63843	5.11116	USP18
141	Initial Triggering of Complement	1/104	0.249589	0.354027	3.56742	4.95136	C1QB
142	Signaling by VEGF	1/108	0.257853	0.363173	3.43337	4.65347	JUP
143	SARS-CoV-1-host Interactions	1/112	0.266028	0.36858	3.30898	4.3816	IFIH1
144	Interleukin-4 and Interleukin-13 Signaling	1/112	0.266028	0.36858	3.30898	4.3816	CCL2
145	MyD88 MAL(TIRAP) Cascade Initiated on Plasma Membrane	1/115	0.2721	0.36858	3.22141	4.19294	USP18
146	Toll Like Receptor TLR6 TLR2 Cascade	1/115	0.2721	0.36858	3.22141	4.19294	USP18
147	PPARA Activates Gene Expression	1/117	0.276122	0.36858	3.16555	4.07379	RGL1
148	Toll Like Receptor 2 (TLR2) Cascade	1/118	0.278124	0.36858	3.13833	4.01609	USP18
149	Toll Like Receptor TLR1 TLR2 Cascade	1/118	0.278124	0.36858	3.13833	4.01609	USP18
150	Cell Junction Organization	1/119	0.280121	0.36858	3.11158	3.95959	JUP
151	KEAP1-NFE2L2 Pathway	1/119	0.280121	0.36858	3.11158	3.95959	CCL2
152	Regulation of Lipid Metabolism by PPARalpha	1/119	0.280121	0.36858	3.11158	3.95959	RGL1
153	Regulation of IGF Transport and Uptake by Insulin-like Growth Factor Binding Proteins (IGFBPs)	1/124	0.290025	0.379117	2.98434	3.69399	GZMH
154	MHC Class II Antigen Presentation	1/126	0.293948	0.381751	2.9363	3.59506	CTSL
155	Formation of the Cornified Envelope	1/129	0.299794	0.386831	2.86704	3.45381	JUP
156	Cardiac Conduction	1/130	0.301732	0.386836	2.84467	3.40853	CACNA2D2
157	Hemostasis	3/707	0.307898	0.392227	1.57679	1.85743	LGALS3BP;SERPING1;PPBP
158	MITF-M-regulated Melanocyte Development	1/136	0.313251	0.39652	2.71742	3.15425	GMPR
159	Interleukin-1 Family Signaling	1/140	0.320826	0.401032	2.63869	2.99981	USP18
160	Degradation of the Extracellular Matrix	1/140	0.320826	0.401032	2.63869	2.99981	CTSL
161	RHOA GTPase Cycle	1/149	0.337571	0.419342	2.4771	2.69008	JUP
162	CDC42 GTPase Cycle	1/155	0.348508	0.430257	2.37987	2.50861	JUP
163	Cell-Cell Communication	1/157	0.352114	0.431598	2.34912	2.45201	JUP
164	Respiratory Electron Transport	1/158	0.35391	0.431598	2.33404	2.4244	SCO2
165	SUMO E3 Ligases SUMOylate Target Proteins	1/170	0.375082	0.454645	2.167	2.12498	EIF2AK2
166	SUMOylation	1/176	0.385411	0.464351	2.09206	1.99467	EIF2AK2
167	Cellular Response to Chemical Stress	1/202	0.428266	0.507575	1.81905	1.54257	CCL2
168	Transcriptional Regulation by RUNX1	1/202	0.428266	0.507575	1.81905	1.54257	CTSL
169	Signal Transduction	8/2613	0.430717	0.507575	1.13301	0.954339	CCR1;CXCL10;JUP;C3AR1;CCL2;FFAR2;PPBP;RGL1
170	Muscle Contraction	1/204	0.431439	0.507575	1.80095	1.51393	CACNA2D2
171	Keratinization	1/217	0.451641	0.528236	1.69144	1.34447	JUP
172	G Alpha (Q) Signalling Events	1/219	0.454686	0.528705	1.67576	1.32074	FFAR2
173	Immunoregulatory Interactions Between a Lymphoid and a non-Lymphoid Cell	1/223	0.460726	0.532632	1.64523	1.27497	SIGLEC1
174	Parasitic Infection Pathways	1/245	0.492791	0.56319	1.49522	1.05812	C3AR1
175	Leishmania Infection	1/245	0.492791	0.56319	1.49522	1.05812	C3AR1
176	Aerobic Respiration and Respiratory Electron Transport	1/260	0.513572	0.583605	1.40755	0.937942	SCO2
177	RAF MAP Kinase Cascade	1/265	0.520312	0.587923	1.38054	0.901946	RGL1
178	Transmission Across Chemical Synapses	1/269	0.525637	0.590255	1.35966	0.874458	CACNA2D2
179	MAPK1 MAPK3 Signaling	1/271	0.528278	0.590255	1.34945	0.861129	RGL1
180	Extracellular Matrix Organization	1/300	0.564988	0.627764	1.21677	0.694717	CTSL
181	Post-translational Protein Modification	4/1457	0.575557	0.635728	0.998178	0.551411	IFIH1;EIF2AK2;USP18;LY6E
182	DNA Repair	1/312	0.579344	0.635728	1.16911	0.638168	ISG15
183	MAPK Family Signaling Cascades	1/314	0.581691	0.635728	1.16152	0.62933	RGL1
184	Transcriptional Regulation by TP53	1/362	0.634317	0.689475	1.00462	0.457308	SCO2
185	Neuronal System	1/411	0.681325	0.735939	0.88234	0.338568	CACNA2D2
186	Metabolism of Proteins	5/2067	0.684423	0.735939	0.867265	0.328849	IFIH1;EIF2AK2;USP18;LY6E;GZMH
187	RHO GTPase Cycle	1/450	0.714451	0.764119	0.804091	0.270368	JUP
188	Metabolism	5/2181	0.730446	0.777071	0.81659	0.256491	MARCKS;SCO2;CACNA2D2;GMPR;RGL1
189	Signaling by Receptor Tyrosine Kinases	1/536	0.77601	0.821175	0.671859	0.170376	JUP
190	Sensory Perception	1/640	0.833245	0.8771	0.559497	0.102068	CACNA2D2
191	Signaling by Rho GTPases	1/672	0.847766	0.887713	0.531931	0.0878486	JUP
192	Signaling by Rho GTPases, Miro GTPases and RHOBTB3	1/688	0.854554	0.89016	0.519112	0.0815917	JUP
193	Generic Transcription Pathway	2/1230	0.860073	0.891267	0.575164	0.0866995	CTSL;SCO2
194	Metabolism of Lipids	1/758	0.880919	0.904551	0.469397	0.0595149	RGL1
195	Metabolism of RNA	1/761	0.881937	0.904551	0.467471	0.0587306	APOBEC3A
196	Cellular Responses to Stress	1/787	0.890411	0.908583	0.451395	0.0523944	CCL2
197	RNA Polymerase II Transcription	2/1360	0.896099	0.909745	0.516492	0.0566616	CTSL;SCO2
198	Developmental Biology	2/1385	0.901975	0.911086	0.506473	0.0522519	JUP;GMPR
199	Cellular Responses to Stimuli	1/887	0.917786	0.922398	0.398357	0.0341755	CCL2
200	Gene Expression (Transcription)	2/1615	0.943395	0.943395	0.428874	0.0249908	CTSL;SCO2

## Sheet: GO_biological_process_tableS2D
	Term	Overlap	P.value	Adjusted.P.value	Odds.Ratio	Combined.Score	Genes
1	Defense Response to Virus (GO:0051607)	23/198	3.02392e-32	1.42729e-29	81.1982	5893.06	IFITM3;RSAD2;MX2;MX1;IFIT5;IFI6;EIF2AK2;ISG15;IFIT1;DDX60;USP18;IFI44L;IFIT3;OASL;IFIT2;IFIH1;CXCL10;IFI27;OAS1;OAS2;OAS3;DHX58;IRF7
2	Antiviral Innate Immune Response (GO:0140374)	13/62	8.3508e-22	1.97079e-19	125.679	6099.78	MX1;EIF2AK2;IFIT1;USP18;IFIT3;OASL;IFIT2;IFIH1;CXCL10;OAS1;OAS2;OAS3;DHX58
3	Negative Regulation of Viral Process (GO:0048525)	13/66	2.03941e-21	3.20867e-19	116.171	5534.56	IFITM3;RSAD2;MX1;IFIT5;EIF2AK2;ISG15;IFIT1;OASL;IFIH1;OAS1;OAS2;OAS3;PTX3
4	Negative Regulation of Viral Genome Replication (GO:0045071)	12/48	3.33493e-21	3.93521e-19	154.333	7276.79	IFITM3;IFIH1;RSAD2;OAS1;OAS2;OAS3;MX1;IFIT5;EIF2AK2;ISG15;IFIT1;OASL
5	Regulation of Viral Genome Replication (GO:0045069)	12/66	2.27397e-19	2.14662e-17	102.796	4412.78	IFITM3;IFIH1;RSAD2;OAS1;OAS2;OAS3;MX1;IFIT5;EIF2AK2;ISG15;IFIT1;OASL
6	Interleukin-27-Mediated Signaling Pathway (GO:0070106)	5/6	7.81191e-13	6.14537e-11	1994.4	55599.8	OAS1;OAS2;OAS3;MX1;OASL
7	Cellular Response to Type I Interferon (GO:0071357)	7/43	2.38885e-11	1.61077e-09	80.6499	1972.5	IFITM3;IFI27;OAS1;OAS2;OAS3;IFIT1;OASL
8	Positive Regulation of Type I Interferon Production (GO:0032481)	7/68	6.81897e-10	3.72735e-08	47.5369	1003.32	IFIH1;OAS1;OAS2;OAS3;DHX58;IRF7;ISG15
9	Positive Regulation of Interferon-Beta Production (GO:0032728)	6/37	7.10724e-10	3.72735e-08	78.6596	1656.94	IFIH1;OAS1;OAS2;OAS3;IRF7;ISG15
10	Response to Interferon-Alpha (GO:0035455)	5/19	1.4737e-09	6.80956e-08	142.364	2895.05	IFITM3;OAS1;MX2;LAMP3;EIF2AK2
11	Type I Interferon-Mediated Signaling Pathway (GO:0060337)	6/42	1.58697e-09	6.80956e-08	67.7177	1372.06	IFITM3;IFI27;OAS1;OAS2;OAS3;OASL
12	Regulation of Interferon-Beta Production (GO:0032648)	6/51	5.34627e-09	2.10286e-07	54.1497	1031.38	IFIH1;OAS1;OAS2;OAS3;IRF7;ISG15
13	Interferon-Mediated Signaling Pathway (GO:0140888)	6/55	8.53383e-09	3.09844e-07	49.7193	923.746	IFITM3;IFI27;OAS1;OAS2;OAS3;OASL
14	Negative Regulation of Innate Immune Response (GO:0045824)	6/57	1.06376e-08	3.58638e-07	47.7647	876.906	OAS1;OAS3;DHX58;SERPING1;ISG15;USP18
15	Cytokine-Mediated Signaling Pathway (GO:0019221)	9/255	2.94798e-08	9.2763e-07	15.6673	271.664	CCR1;CXCL10;CCL8;OAS1;OAS2;OAS3;MX1;CCL2;OASL
16	Inflammatory Response (GO:0006954)	9/261	3.60111e-08	1.06233e-06	15.2896	262.055	CCR1;CXCL10;CCL8;IFI27;C3AR1;CCL2;PTX3;PPBP;SIGLEC1
17	Response to Cytokine (GO:0034097)	7/123	4.45008e-08	1.23555e-06	24.9287	421.987	IFITM3;LAMP3;MX2;MX1;EIF2AK2;ISG15;XAF1
18	Positive Regulation of Pattern Recognition Receptor Signaling Pathway (GO:0062208)	5/47	1.83398e-07	4.77823e-06	47.3881	735.066	RSAD2;DHX58;IFI35;DDX60;OASL
19	Negative Regulation of Type I Interferon-Mediated Signaling Pathway (GO:0060339)	4/19	1.92344e-07	4.77823e-06	104.209	1611.49	OAS1;OAS3;ISG15;USP18
20	Cytoplasmic Pattern Recognition Receptor Signaling Pathway (GO:0002753)	4/29	1.15485e-06	2.72544e-05	62.4941	854.391	IFIH1;OAS3;DHX58;IRF7
21	Response to Type I Interferon (GO:0034340)	3/9	1.63367e-06	3.67187e-05	191.721	2554.62	MX1;ISG15;IFIT1
22	Positive Regulation of RIG-I Signaling Pathway (GO:1900246)	3/10	2.32927e-06	4.99735e-05	164.324	2131.28	DHX58;DDX60;OASL
23	Regulation of Type I Interferon-Mediated Signaling Pathway (GO:0060338)	4/36	2.82357e-06	5.79445e-05	48.8064	623.624	OAS1;OAS3;ISG15;USP18
24	Chemokine-Mediated Signaling Pathway (GO:0070098)	4/47	8.36025e-06	0.000164418	36.301	424.432	CCR1;CXCL10;CCL8;CCL2
25	Cellular Response to Chemokine (GO:1990869)	4/48	9.10171e-06	0.00017184	35.4742	411.75	CCR1;CXCL10;CCL8;CCL2
26	Positive Regulation of Chemokine Production (GO:0032722)	4/54	1.46133e-05	0.000265287	31.2078	347.455	OAS1;OAS3;EIF2AK2;FFAR2
27	Antimicrobial Humoral Immune Response Mediated by Antimicrobial Peptide (GO:0061844)	5/116	1.66097e-05	0.000290363	17.8685	196.652	CXCL10;CCL8;GNLY;CCL2;PPBP
28	Host-Mediated Suppression of Symbiont Invasion (GO:0046597)	3/19	1.84821e-05	0.000300811	71.8594	783.174	IFITM3;PTX3;LY6E
29	Regulation of RIG-I Signaling Pathway (GO:0039535)	3/19	1.84821e-05	0.000300811	71.8594	783.174	DHX58;DDX60;OASL
30	Granulocyte Chemotaxis (GO:0071621)	4/64	2.87674e-05	0.000451224	25.9935	271.795	CXCL10;CCL8;CCL2;PPBP
31	Pattern Recognition Receptor Signaling Pathway (GO:0002221)	4/65	3.05914e-05	0.000451224	25.5661	265.754	IFIH1;DHX58;IRF7;FFAR2
32	Cellular Response to Virus (GO:0098586)	4/65	3.05914e-05	0.000451224	25.5661	265.754	IFIH1;CXCL10;OAS1;IFI6
33	Regulation of Type I Interferon Production (GO:0032479)	4/66	3.24988e-05	0.000464832	25.1524	259.933	DHX58;IRF7;SIGLEC1;XAF1
34	Negative Regulation of Cytokine-Mediated Signaling Pathway (GO:0001960)	4/67	3.4492e-05	0.00047883	24.7519	254.321	OAS1;OAS3;ISG15;USP18
35	Antimicrobial Humoral Response (GO:0019730)	5/147	5.18477e-05	0.000699204	13.9458	137.606	CXCL10;CCL8;GNLY;CCL2;PPBP
36	Response to Interferon-Beta (GO:0035456)	3/29	6.83499e-05	0.000896144	44.199	423.907	IFITM3;OAS1;XAF1
37	Positive Regulation of Tumor Necrosis Factor Production (GO:0032760)	4/82	7.63417e-05	0.000973872	19.9769	189.387	IFIH1;OAS1;OAS2;OAS3
38	Positive Regulation of Tumor Necrosis Factor Superfamily Cytokine Production (GO:1903557)	4/85	8.78385e-05	0.00109105	19.2341	179.647	IFIH1;OAS1;OAS2;OAS3
39	Regulation of MDA-5 Signaling Pathway (GO:0039533)	2/6	0.000110591	0.00133844	188.123	1713.74	DHX58;DDX60
40	Intracellular Receptor Signaling Pathway (GO:0030522)	3/35	0.000121006	0.00142787	35.9008	323.814	IFIH1;DHX58;IRF7
41	Regulation of Immune Response (GO:0050776)	4/94	0.000129892	0.00149535	17.3028	154.84	CXCL10;RSAD2;DHX58;IRF7
42	Positive Regulation of Monocyte Chemotactic Protein-1 Production (GO:0071639)	2/7	0.000154555	0.0017369	150.491	1320.55	OAS1;OAS3
43	Negative Regulation of Type I Interferon Production (GO:0032480)	3/41	0.000194799	0.00213826	30.2232	258.213	DHX58;SIGLEC1;XAF1
44	Positive Regulation of Cytokine Production (GO:0001819)	6/325	0.000260804	0.00276925	7.53349	62.1644	IFIH1;DHX58;IRF7;EIF2AK2;FFAR2;ISG15
45	Synaptic Vesicle Budding From Presynaptic Endocytic Zone Membrane (GO:0016185)	2/9	0.000264018	0.00276925	107.482	885.601	MX2;MX1
46	Blood Circulation (GO:0008015)	3/48	0.000311791	0.00319925	25.5128	205.97	CXCL10;C3AR1;SERPING1
47	Regulation of Monocyte Chemotactic Protein-1 Production (GO:0071637)	2/10	0.000329441	0.0032395	94.0425	754.043	OAS1;OAS3
48	Receptor-Mediated Endocytosis of Virus by Host Cell (GO:0019065)	2/10	0.000329441	0.0032395	94.0425	754.043	CTSL;SIGLEC1
49	Defense Response to Bacterium (GO:0042742)	5/221	0.000349442	0.00336605	9.1338	72.6975	OAS1;GNLY;OAS2;OAS3;ISG15
50	Regulation of RNA Metabolic Process (GO:0051252)	2/11	0.00040194	0.00379431	83.5891	653.601	OAS1;OAS3
51	Apoptotic Process (GO:0006915)	5/232	0.000436394	0.00403879	8.68634	67.2059	IFI27;MX1;IFI6;IFIT2;GZMH
52	Regulation of Tumor Necrosis Factor Production (GO:0032680)	4/131	0.00046292	0.00420189	12.239	93.9705	IFIH1;OAS1;OAS2;OAS3
53	Positive Regulation of Leukocyte Chemotaxis (GO:0002690)	3/56	0.000491995	0.00438154	21.6531	164.933	CCR1;CXCL10;CCL2
54	Cellular Response to Exogenous dsRNA (GO:0071360)	2/14	0.000661518	0.00557565	62.6824	458.896	IFIH1;IFIT1
55	Negative Regulation by Host of Viral Process (GO:0044793)	2/14	0.000661518	0.00557565	62.6824	458.896	CCL8;PTX3
56	Regulation of Chemokine (C-X-C Motif) Ligand 2 Production (GO:2000341)	2/14	0.000661518	0.00557565	62.6824	458.896	OAS1;OAS3
57	Regulation of Nucleocytoplasmic Transport (GO:0046822)	2/17	0.000983426	0.00786741	50.1384	347.182	IFI27;MX2
58	Cellular Response to dsRNA (GO:0071359)	2/17	0.000983426	0.00786741	50.1384	347.182	IFIH1;IFIT1
59	Negative Regulation of Chemokine Production (GO:0032682)	2/17	0.000983426	0.00786741	50.1384	347.182	OAS1;OAS3
60	Eosinophil Chemotaxis (GO:0048245)	2/19	0.00123216	0.00953411	44.2353	296.332	CCL8;CCL2
61	Eosinophil Migration (GO:0072677)	2/19	0.00123216	0.00953411	44.2353	296.332	CCL8;CCL2
62	Regulation of Cytokine Production (GO:0001817)	4/172	0.00128009	0.0097452	9.23296	61.4991	IFIH1;IRF7;EIF2AK2;ISG15
63	Positive Regulation of Monocyte Chemotaxis (GO:0090026)	2/20	0.00136666	0.0102391	41.7757	275.527	CCR1;CXCL10
64	Positive Regulation of Interferon-Alpha Production (GO:0032727)	2/22	0.00165572	0.0120231	37.5943	240.736	IFIH1;IRF7
65	Modulation by Host of Viral Process (GO:0044788)	2/22	0.00165572	0.0120231	37.5943	240.736	IFI27;PTX3
66	Modulation by Host of Viral Genome Replication (GO:0044827)	2/23	0.00181022	0.0127526	35.8023	226.067	CCL8;IFI27
67	Monocyte Chemotaxis (GO:0002548)	2/23	0.00181022	0.0127526	35.8023	226.067	CCR1;CCL2
68	Positive Regulation of Intracellular Signal Transduction (GO:1902533)	7/652	0.00197623	0.0137174	4.3637	27.1708	RSAD2;DHX58;IFIT5;EIF2AK2;IFI35;DDX60;OASL
69	Positive Regulation of Response to Stimulus (GO:0048584)	3/92	0.0020786	0.0142188	12.8712	79.4934	IFIH1;CXCL10;RSAD2
70	Positive Regulation of Immune Response (GO:0050778)	3/95	0.00227778	0.0153587	12.4496	75.7504	CXCL10;RSAD2;IFI35
71	Regulation of Interferon-Alpha Production (GO:0032647)	2/27	0.00249379	0.0165784	30.0679	180.226	IFIH1;IRF7
72	Regulation of Monocyte Chemotaxis (GO:0090025)	2/28	0.0026809	0.0175748	28.91	171.194	CCR1;CXCL10
73	Regulation of Defense Response (GO:0031347)	3/103	0.00286559	0.0183341	11.449	67.0339	HERC5;DHX58;USP18
74	Synaptic Vesicle Endocytosis (GO:0048488)	2/29	0.00287442	0.0183341	27.8379	162.905	MX2;MX1
75	Positive Regulation of Calcium Ion Transport (GO:0051928)	2/30	0.00307432	0.0193477	26.8423	155.274	CCR1;CCL2
76	Cellular Response to Lipid (GO:0071396)	4/234	0.00390474	0.0238241	6.72293	37.2825	CXCL10;CCL2;FFAR2;PPBP
77	Regulation of Response to Biotic Stimulus (GO:0002831)	2/34	0.00393703	0.0238241	23.4823	130.029	HERC5;DHX58
78	Response to Exogenous dsRNA (GO:0043330)	2/34	0.00393703	0.0238241	23.4823	130.029	IFIH1;IFIT1
79	Positive Regulation of Mononuclear Cell Migration (GO:0071677)	2/35	0.0041683	0.0249043	22.7696	124.783	CCR1;CXCL10
80	Positive Regulation of Immune Effector Process (GO:0002699)	2/36	0.00440575	0.0259939	22.0988	119.882	DHX58;DDX60
81	Nucleobase-Containing Compound Metabolic Process (GO:0006139)	2/37	0.00464933	0.0270924	21.4663	115.296	OAS2;OAS3
82	Cellular Response to Molecule of Bacterial Origin (GO:0071219)	3/123	0.00471766	0.0271553	9.53125	51.0536	CXCL10;CCL2;PPBP
83	Cellular Response to Lipopolysaccharide (GO:0071222)	3/125	0.00493443	0.0280609	9.37405	49.7905	CXCL10;CCL2;PPBP
84	Positive Regulation of Immune System Process (GO:0002684)	2/41	0.00568433	0.0318748	19.2608	99.579	CXCL10;RSAD2
85	Regulation of Response to External Stimulus (GO:0032101)	3/132	0.00574017	0.0318748	8.86225	45.7316	HERC5;DHX58;USP18
86	Receptor-Mediated Endocytosis (GO:0006898)	3/136	0.00623398	0.0334571	8.59398	43.638	CTSL;MX2;MX1
87	Neutrophil Chemotaxis (GO:0030593)	2/43	0.00623776	0.0334571	18.3194	93.0099	CXCL10;PPBP
88	Regulation of Chemokine Production (GO:0032642)	2/43	0.00623776	0.0334571	18.3194	93.0099	EIF2AK2;FFAR2
89	Cellular Defense Response (GO:0006968)	2/47	0.00741514	0.0393252	16.6876	81.84	LGALS3BP;GNLY
90	Cellular Response to Cytokine Stimulus (GO:0071345)	4/289	0.0081716	0.041972	5.41039	26.0082	CCR1;OAS1;CCL2;IFIT1
91	GPCR Sgnlng Pway, Coupled to Cyclic Nucleotide Second Messenger (GO:0007187)	2/50	0.00835883	0.041972	15.6423	74.8396	CCR1;CCL2
92	Positive Regulation of Non-Canonical NF-kappaB Signal Transduction (GO:1901224)	2/50	0.00835883	0.041972	15.6423	74.8396	EIF2AK2;IFI35
93	Negative Regulation of Protein Binding (GO:0032091)	2/50	0.00835883	0.041972	15.6423	74.8396	IFIT1;IFIT2
94	Neutrophil Migration (GO:1990266)	2/50	0.00835883	0.041972	15.6423	74.8396	CXCL10;PPBP
95	Regulation of Hydrolase Activity (GO:0051336)	2/52	0.00901635	0.044797	15.0151	70.7018	OAS1;OAS3
96	Response to Lipopolysaccharide (GO:0032496)	3/161	0.0098908	0.0486298	7.22505	33.3519	CXCL10;CCL2;PPBP
97	Receptor Internalization (GO:0031623)	2/56	0.0103984	0.0505983	13.9001	63.4692	MX2;MX1
98	Protein Modification by Small Protein Conjugation (GO:0032446)	4/316	0.0110831	0.0533796	4.93539	22.2208	HERC5;IFIH1;ISG15;HERC6
99	Regulation of Bone Mineralization (GO:0030500)	2/59	0.0114925	0.0547926	13.1665	58.8024	CCR1;ISG15
100	Response to Type II Interferon (GO:0034341)	2/60	0.011868	0.0560171	12.9388	57.3696	IFITM3;CCL2
101	ISG15-protein Conjugation (GO:0032020)	1/5	0.0136758	0.058153	92.3194	396.247	ISG15
102	Glial Cell Migration (GO:0008347)	1/5	0.0136758	0.058153	92.3194	396.247	CCL2
103	Negative Regulation of Myeloid Cell Apoptotic Process (GO:0033033)	1/5	0.0136758	0.058153	92.3194	396.247	IRF7
104	Regulation of Macrophage Apoptotic Process (GO:2000109)	1/5	0.0136758	0.058153	92.3194	396.247	IRF7
105	Alpha-Beta T Cell Differentiation (GO:0046632)	1/5	0.0136758	0.058153	92.3194	396.247	RSAD2
106	Leukocyte Apoptotic Process (GO:0071887)	1/5	0.0136758	0.058153	92.3194	396.247	CTSL
107	Leukocyte Chemotaxis Involved in Inflammatory Response (GO:0002232)	1/5	0.0136758	0.058153	92.3194	396.247	FFAR2
108	Bundle of His cell-Purkinje Myocyte Adhesion Involved in Cell Communication (GO:0086073)	1/5	0.0136758	0.058153	92.3194	396.247	JUP
109	Cell Junction Disassembly (GO:0150146)	1/5	0.0136758	0.058153	92.3194	396.247	C1QB
110	Regulation of Toll-Like Receptor 7 Signaling Pathway (GO:0034155)	1/5	0.0136758	0.058153	92.3194	396.247	RSAD2
111	Regulation of Transmission of Nerve Impulse (GO:0051969)	1/5	0.0136758	0.058153	92.3194	396.247	SCO2
112	Negative Regulation of Binding (GO:0051100)	2/66	0.0142324	0.0599793	11.7223	49.8459	IFIT1;IFIT2
113	Negative Regulation of Cytokine Production (GO:0001818)	3/191	0.0156362	0.0634061	6.06291	25.2106	DHX58;SIGLEC1;XAF1
114	CD4-positive, Alpha-Beta T Cell Activation (GO:0035710)	1/6	0.0163889	0.0634061	73.8519	303.616	RSAD2
115	Regulation of Digestive System Process (GO:0044058)	1/6	0.0163889	0.0634061	73.8519	303.616	SCO2
116	Regulation of Hematopoietic Stem Cell Proliferation (GO:1902033)	1/6	0.0163889	0.0634061	73.8519	303.616	EIF2AK2
117	RIG-I Signaling Pathway (GO:0039529)	1/6	0.0163889	0.0634061	73.8519	303.616	OAS3
118	Glucan Catabolic Process (GO:0009251)	1/6	0.0163889	0.0634061	73.8519	303.616	MGAM
119	Humoral Immune Response Mediated by Circulating Immunoglobulin (GO:0002455)	1/6	0.0163889	0.0634061	73.8519	303.616	C1QB
120	Cardiac Muscle Cell-Cardiac Muscle Cell Adhesion (GO:0086042)	1/6	0.0163889	0.0634061	73.8519	303.616	JUP
121	Negative Regulation of RIG-I Signaling Pathway (GO:0039536)	1/6	0.0163889	0.0634061	73.8519	303.616	DHX58
122	Desmosome Assembly (GO:0002159)	1/6	0.0163889	0.0634061	73.8519	303.616	JUP
123	Regulation of Non-Canonical NF-kappaB Signal Transduction (GO:1901222)	2/77	0.0190452	0.0704114	9.99748	39.5994	EIF2AK2;IFI35
124	Negative Regulation of Osteoblast Proliferation (GO:0033689)	1/7	0.0190946	0.0704114	61.5401	243.597	EIF2AK2
125	Cellular Response to Thyroid Hormone Stimulus (GO:0097067)	1/7	0.0190946	0.0704114	61.5401	243.597	CTSL
126	Positive Regulation of T-helper 2 Cell Cytokine Production (GO:2000553)	1/7	0.0190946	0.0704114	61.5401	243.597	RSAD2
127	Positive Regulation of Apoptotic Cell Clearance (GO:2000427)	1/7	0.0190946	0.0704114	61.5401	243.597	CCL2
128	Regulation of Apoptotic Cell Clearance (GO:2000425)	1/7	0.0190946	0.0704114	61.5401	243.597	CCL2
129	Regulation of Protein Binding (GO:0043393)	2/78	0.0195124	0.0710634	9.86544	38.8374	IFIT1;IFIT2
130	Modification-Dependent Protein Catabolic Process (GO:0019941)	3/208	0.0195725	0.0710634	5.55535	21.8527	HERC5;ISG15;HERC6
131	Proteolysis Involved in Protein Catabolic Process (GO:0051603)	2/80	0.020461	0.0737222	9.61151	37.3814	CTSL;ISG15
132	Cellular Response to Oxygen-Containing Compound (GO:1901701)	4/384	0.021159	0.0740022	4.03818	15.57	CXCL10;CCL2;FFAR2;PPBP
133	Synapse Pruning (GO:0098883)	1/8	0.021793	0.0740022	52.746	201.815	C1QB
134	Regulation of Morphogenesis of an Epithelium (GO:1905330)	1/8	0.021793	0.0740022	52.746	201.815	CXCL10
135	Regulation of Myeloid Leukocyte Differentiation (GO:0002761)	1/8	0.021793	0.0740022	52.746	201.815	IRF7
136	Regulation of Nervous System Process (GO:0031644)	1/8	0.021793	0.0740022	52.746	201.815	SCO2
137	Bundle of His Cell to Purkinje Myocyte Communication (GO:0086069)	1/8	0.021793	0.0740022	52.746	201.815	JUP
138	Response to Thyroid Hormone (GO:0097066)	1/8	0.021793	0.0740022	52.746	201.815	CTSL
139	Regulation of Chemokine (C-C Motif) Ligand 5 Production (GO:0071649)	1/8	0.021793	0.0740022	52.746	201.815	OAS3
140	Regulation of Innate Immune Response (GO:0045088)	2/86	0.0234202	0.0789594	8.92228	33.4957	DHX58;IFI35
141	Nucleoside Metabolic Process (GO:0009116)	1/9	0.0244842	0.0808149	46.1505	171.206	SCO2
142	Cellular Response to Interferon-Alpha (GO:0035457)	1/9	0.0244842	0.0808149	46.1505	171.206	OAS1
143	Modification-Dependent Macromolecule Catabolic Process (GO:0043632)	1/9	0.0244842	0.0808149	46.1505	171.206	ISG15
144	Calcium-Mediated Signaling (GO:0019722)	2/91	0.0260123	0.0849226	8.41891	30.7222	CCR1;C3AR1
145	Glucose Homeostasis (GO:0042593)	2/92	0.0265442	0.0849226	8.32495	30.2108	OAS1;FFAR2
146	Cell Surface Pattern Recognition Receptor Signaling Pathway (GO:0002752)	1/10	0.027168	0.0849226	41.0206	147.908	FFAR2
147	Regulation of Toll-Like Receptor 9 Signaling Pathway (GO:0034163)	1/10	0.027168	0.0849226	41.0206	147.908	RSAD2
148	Regulation of T-helper 2 Cell Cytokine Production (GO:2000551)	1/10	0.027168	0.0849226	41.0206	147.908	RSAD2
149	Negative Regulation by Host of Viral Genome Replication (GO:0044828)	1/10	0.027168	0.0849226	41.0206	147.908	CCL8
150	Desmosome Organization (GO:0002934)	1/10	0.027168	0.0849226	41.0206	147.908	JUP
151	Surfactant Homeostasis (GO:0043129)	1/10	0.027168	0.0849226	41.0206	147.908	OAS1
152	Toll-Like Receptor 3 Signaling Pathway (GO:0034138)	1/11	0.0298446	0.0885954	36.9167	129.642	OAS1
153	Negative Regulation of Leukocyte Apoptotic Process (GO:2000107)	1/11	0.0298446	0.0885954	36.9167	129.642	IRF7
154	Regulation of Mitochondrial Depolarization (GO:0051900)	1/11	0.0298446	0.0885954	36.9167	129.642	IFI6
155	Positive Regulation of Toll-Like Receptor 4 Signaling Pathway (GO:0034145)	1/11	0.0298446	0.0885954	36.9167	129.642	IFI35
156	Macrophage Activation Involved in Immune Response (GO:0002281)	1/11	0.0298446	0.0885954	36.9167	129.642	IFI35
157	Macrophage Chemotaxis (GO:0048246)	1/11	0.0298446	0.0885954	36.9167	129.642	CCL2
158	Regulation of Ventricular Cardiac Muscle Cell Action Potential (GO:0098911)	1/11	0.0298446	0.0885954	36.9167	129.642	JUP
159	Endocytosis Involved in Viral Entry Into Host Cell (GO:0075509)	1/11	0.0298446	0.0885954	36.9167	129.642	CTSL
160	Regulation of Inflammatory Response (GO:0050727)	3/249	0.0311252	0.091249	4.61984	16.0296	FFAR2;IFI35;USP18
161	Positive Regulation of Cell Motility (GO:2000147)	3/249	0.0311252	0.091249	4.61984	16.0296	CCR1;CCL8;CCL2
162	Negative Regulation of Complement Activation (GO:0045916)	1/12	0.032514	0.091896	33.5589	114.976	SERPING1
163	Epithelial Cell-Cell Adhesion (GO:0090136)	1/12	0.032514	0.091896	33.5589	114.976	JUP
164	T Cell Chemotaxis (GO:0010818)	1/12	0.032514	0.091896	33.5589	114.976	CXCL10
165	Macrophage Migration (GO:1905517)	1/12	0.032514	0.091896	33.5589	114.976	CCL2
166	Mitochondrial Genome Maintenance (GO:0000002)	1/12	0.032514	0.091896	33.5589	114.976	SCO2
167	Regulation of T Cell Chemotaxis (GO:0010819)	1/12	0.032514	0.091896	33.5589	114.976	CXCL10
168	Calcium Ion Homeostasis (GO:0055074)	2/105	0.0338501	0.0948753	7.26946	24.613	CCR1;CCL8
169	Regulation of Hematopoietic Stem Cell Differentiation (GO:1902036)	1/13	0.0351762	0.0948753	30.7608	102.968	EIF2AK2
170	Positive Regulation of Type 2 Immune Response (GO:0002830)	1/13	0.0351762	0.0948753	30.7608	102.968	RSAD2
171	Regulation of ERBB Signaling Pathway (GO:1901184)	1/13	0.0351762	0.0948753	30.7608	102.968	IFI6
172	Positive Regulation of Calcium Ion Import (GO:0090280)	1/13	0.0351762	0.0948753	30.7608	102.968	CCL2
173	Positive Regulation of Cellular Respiration (GO:1901857)	1/13	0.0351762	0.0948753	30.7608	102.968	OAS1
174	Negative Regulation of Bone Mineralization (GO:0030502)	1/13	0.0351762	0.0948753	30.7608	102.968	CCR1
175	Endosomal Vesicle Fusion (GO:0034058)	1/13	0.0351762	0.0948753	30.7608	102.968	SAMD9
176	Positive Regulation of Macrophage Chemotaxis (GO:0010759)	1/14	0.0378312	0.099756	28.3932	92.9769	CCL2
177	Positive Regulation of Response to Cytokine Stimulus (GO:0060760)	1/14	0.0378312	0.099756	28.3932	92.9769	IFIH1
178	Negative Regulation of Viral Transcription (GO:0032897)	1/14	0.0378312	0.099756	28.3932	92.9769	IFITM3
179	Positive Regulation of Acute Inflammatory Response (GO:0002675)	1/14	0.0378312	0.099756	28.3932	92.9769	FFAR2
180	Intrinsic Apoptotic Signaling Pathway (GO:0097193)	2/115	0.0399409	0.104405	6.62281	21.3278	IFI27;IFI6
181	Regulation of Hormone Secretion (GO:0046883)	1/15	0.040479	0.104405	26.3638	84.5478	FFAR2
182	Regulation of Monocyte Differentiation (GO:0045655)	1/15	0.040479	0.104405	26.3638	84.5478	IRF7
183	Dendritic Cell Chemotaxis (GO:0002407)	1/15	0.040479	0.104405	26.3638	84.5478	CCR1
184	Negative Regulation of Release of Cytochrome C From Mitochondria (GO:0090201)	1/16	0.0431197	0.107118	24.6049	77.3524	IFI6
185	Positive Regulation of Stress-Activated MAPK Cascade (GO:0032874)	1/16	0.0431197	0.107118	24.6049	77.3524	EIF2AK2
186	Positive Regulation of Stress-Activated Protein Kinase Signaling Cascade (GO:0070304)	1/16	0.0431197	0.107118	24.6049	77.3524	EIF2AK2
187	Regulation of Osteoblast Proliferation (GO:0033688)	1/16	0.0431197	0.107118	24.6049	77.3524	EIF2AK2
188	Regulation of Response to Cytokine Stimulus (GO:0060759)	1/16	0.0431197	0.107118	24.6049	77.3524	IFIH1
189	Regulation of Stem Cell Proliferation (GO:0072091)	1/16	0.0431197	0.107118	24.6049	77.3524	EIF2AK2
190	Regulation of Viral Life Cycle (GO:1903900)	1/16	0.0431197	0.107118	24.6049	77.3524	LAMP3
191	Regulation of Hematopoietic Progenitor Cell Differentiation (GO:1901532)	1/17	0.0457532	0.111317	23.066	71.1469	EIF2AK2
192	Protein Autoprocessing (GO:0016540)	1/17	0.0457532	0.111317	23.066	71.1469	CTSL
193	Regulation of Secretion (GO:0051046)	1/17	0.0457532	0.111317	23.066	71.1469	OAS2
194	Myeloid Cell Activation Involved in Immune Response (GO:0002275)	1/17	0.0457532	0.111317	23.066	71.1469	IFI35
195	Calcium Ion Transport (GO:0006816)	2/126	0.0470801	0.112488	6.03195	18.4331	CCR1;CCL8
196	Regulation of Defense Response to Virus (GO:0050688)	1/18	0.0483796	0.112488	21.7081	65.7467	HERC5
197	Positive Regulation of Lymphocyte Migration (GO:2000403)	1/18	0.0483796	0.112488	21.7081	65.7467	CXCL10
198	Regulation of Vascular Endothelial Cell Proliferation (GO:1905562)	1/18	0.0483796	0.112488	21.7081	65.7467	CCL2
199	Regulation of Viral Transcription (GO:0046782)	1/18	0.0483796	0.112488	21.7081	65.7467	IFITM3
200	Regulation of Acute Inflammatory Response (GO:0002673)	1/18	0.0483796	0.112488	21.7081	65.7467	FFAR2
201	Regulation of Adaptive Immune Response (GO:0002819)	1/18	0.0483796	0.112488	21.7081	65.7467	IRF7
202	Dendritic Cell Migration (GO:0036336)	1/18	0.0483796	0.112488	21.7081	65.7467	CCR1
203	Regulation of Cellular Respiration (GO:0043457)	1/18	0.0483796	0.112488	21.7081	65.7467	OAS1
204	Glycoprotein Catabolic Process (GO:0006516)	1/19	0.0509989	0.114626	20.501	61.0101	CTSL
205	Alpha-Beta T Cell Activation (GO:0046631)	1/19	0.0509989	0.114626	20.501	61.0101	RSAD2
206	Positive Regulation of Signaling Receptor Activity (GO:2000273)	1/19	0.0509989	0.114626	20.501	61.0101	CCL2
207	Protein Localization to Mitochondrion (GO:0070585)	1/19	0.0509989	0.114626	20.501	61.0101	ISG15
208	Detection of Mechanical Stimulus (GO:0050982)	1/19	0.0509989	0.114626	20.501	61.0101	JUP
209	Positive Regulation of Endothelial Cell Apoptotic Process (GO:2000353)	1/19	0.0509989	0.114626	20.501	61.0101	CCL2
210	Endolysosomal Toll-Like Receptor Signaling Pathway (GO:0140894)	1/19	0.0509989	0.114626	20.501	61.0101	OAS1
211	Mitochondrion Organization (GO:0007005)	2/135	0.0532418	0.11661	5.62122	16.4865	SCO2;IFIT2
212	Positive Regulation of Ion Transmembrane Transporter Activity (GO:0032414)	1/20	0.0536111	0.11661	19.4211	56.826	CCL2
213	Positive Regulation of Macrophage Migration (GO:1905523)	1/20	0.0536111	0.11661	19.4211	56.826	CCL2
214	Regulation of Granulocyte Chemotaxis (GO:0071622)	1/20	0.0536111	0.11661	19.4211	56.826	CCL2
215	T Cell Migration (GO:0072678)	1/20	0.0536111	0.11661	19.4211	56.826	CXCL10
216	Cellular Response to Fatty Acid (GO:0071398)	1/20	0.0536111	0.11661	19.4211	56.826	FFAR2
217	Response to Fatty Acid (GO:0070542)	1/20	0.0536111	0.11661	19.4211	56.826	FFAR2
218	Regulation of Macrophage Chemotaxis (GO:0010758)	1/21	0.0562163	0.120064	18.4491	53.1066	CCL2
219	Lymphocyte Chemotaxis (GO:0048247)	1/21	0.0562163	0.120064	18.4491	53.1066	CXCL10
220	Sensory Perception of Pain (GO:0019233)	1/21	0.0562163	0.120064	18.4491	53.1066	CCL2
221	Negative Regulation of Biomineral Tissue Development (GO:0070168)	1/21	0.0562163	0.120064	18.4491	53.1066	CCR1
222	Intracellular Calcium Ion Homeostasis (GO:0006874)	2/140	0.0567827	0.120727	5.41619	15.5365	CCR1;CCL8
223	D-glucose Transmembrane Transport (GO:1904659)	1/22	0.0588144	0.122293	17.5697	49.7813	PPBP
224	Hexose Transmembrane Transport (GO:0008645)	1/22	0.0588144	0.122293	17.5697	49.7813	PPBP
225	Positive Regulation of Synaptic Transmission, Glutamatergic (GO:0051968)	1/22	0.0588144	0.122293	17.5697	49.7813	CCL2
226	Cellular Response to Interferon-Beta (GO:0035458)	1/22	0.0588144	0.122293	17.5697	49.7813	OAS1
227	Regulation of Calcium Ion Import (GO:0090279)	1/22	0.0588144	0.122293	17.5697	49.7813	CCL2
228	Regulation of Cell Population Proliferation (GO:0042127)	5/769	0.0596157	0.123415	2.5106	7.07949	CXCL10;JUP;EIF2AK2;IFI35;IFIT3
229	Negative Regulation of Protein Metabolic Process (GO:0051248)	2/146	0.0611379	0.125469	5.18894	14.5011	EIF2AK2;PTX3
230	Immune Response-Activating Cell Surface Receptor Signaling Pathway (GO:0002429)	1/23	0.0614055	0.125469	16.7702	46.7931	C3AR1
231	Positive Regulation of T Cell Cytokine Production (GO:0002726)	1/23	0.0614055	0.125469	16.7702	46.7931	RSAD2
232	Negative Regulation of Extrinsic Apoptotic Signaling Pathway in Absence of Ligand (GO:2001240)	1/24	0.0639896	0.128524	16.0403	44.0952	IFI6
233	Negative Regulation of Signal Transduction in Absence of Ligand (GO:1901099)	1/24	0.0639896	0.128524	16.0403	44.0952	IFI6
234	Cellular Response to Acetylcholine (GO:1905145)	1/24	0.0639896	0.128524	16.0403	44.0952	LY6E
235	Mitochondrial Cytochrome C Oxidase Assembly (GO:0033617)	1/24	0.0639896	0.128524	16.0403	44.0952	SCO2
236	Protein Localization to Organelle (GO:0033365)	2/151	0.0648523	0.129705	5.01355	13.7153	LAMP3;ISG15
237	Negative Regulation of Non-Canonical NF-kappaB Signal Transduction (GO:1901223)	1/25	0.0665667	0.130371	15.3711	41.6489	IFI35
238	Antigen Processing and Presentation of Exogenous Peptide Antigen via MHC Class II (GO:0019886)	1/25	0.0665667	0.130371	15.3711	41.6489	CTSL
239	Regulation of Protein Export From Nucleus (GO:0046825)	1/25	0.0665667	0.130371	15.3711	41.6489	IFI27
240	Regulation of Toll-Like Receptor Signaling Pathway (GO:0034121)	1/25	0.0665667	0.130371	15.3711	41.6489	IRF7
241	Negative Regulation of Catalytic Activity (GO:0043086)	1/25	0.0665667	0.130371	15.3711	41.6489	IFIT1
242	Positive Regulation of Cell Migration (GO:0030335)	3/344	0.0687885	0.133194	3.31672	8.87791	CCR1;CCL8;CCL2
243	Positive Regulation of T Cell Migration (GO:2000406)	1/26	0.0691369	0.133194	14.7556	39.4219	CXCL10
244	Regulation of T Cell Migration (GO:2000404)	1/26	0.0691369	0.133194	14.7556	39.4219	CXCL10
245	Regulation of Cardiac Muscle Cell Contraction (GO:0086004)	1/26	0.0691369	0.133194	14.7556	39.4219	JUP
246	Regulation of Cytokine Production Involved in Immune Response (GO:0002718)	1/27	0.0717001	0.13483	14.1873	37.3873	FFAR2
247	Zymogen Activation (GO:0031638)	1/27	0.0717001	0.13483	14.1873	37.3873	CTSL
248	Negative Regulation of Proteolysis Involved in Protein Catabolic Process (GO:1903051)	1/27	0.0717001	0.13483	14.1873	37.3873	LAMP3
249	Regulation of Myelination (GO:0031641)	1/27	0.0717001	0.13483	14.1873	37.3873	SCO2
250	Antigen Processing and Presentation of Peptide Antigen via MHC Class II (GO:0002495)	1/27	0.0717001	0.13483	14.1873	37.3873	CTSL
251	Respiratory Chain Complex IV Assembly (GO:0008535)	1/27	0.0717001	0.13483	14.1873	37.3873	SCO2
252	Toll-Like Receptor 4 Signaling Pathway (GO:0034142)	1/28	0.0742564	0.135849	13.6612	35.5222	OAS1
253	Regulation of Extrinsic Apoptotic Signaling Pathway in Absence of Ligand (GO:2001239)	1/28	0.0742564	0.135849	13.6612	35.5222	IFI6
254	Negative Regulation of Protein Transport (GO:0051224)	1/28	0.0742564	0.135849	13.6612	35.5222	RSAD2
255	Positive Regulation of Viral Genome Replication (GO:0045070)	1/28	0.0742564	0.135849	13.6612	35.5222	IFIT1
256	Regulation of Toll-Like Receptor 4 Signaling Pathway (GO:0034143)	1/28	0.0742564	0.135849	13.6612	35.5222	IFI35
257	Mucosal Immune Response (GO:0002385)	1/28	0.0742564	0.135849	13.6612	35.5222	FFAR2
258	Regulation of Cardiac Muscle Cell Action Potential (GO:0098901)	1/28	0.0742564	0.135849	13.6612	35.5222	JUP
259	Positive Regulation of Protein Import Into Nucleus (GO:0042307)	1/29	0.0768057	0.13997	13.1726	33.8072	JUP
260	Positive Regulation of Interleukin-10 Production (GO:0032733)	1/30	0.0793482	0.140798	12.7178	32.2256	ISG15
261	Negative Regulation of Ossification (GO:0030279)	1/30	0.0793482	0.140798	12.7178	32.2256	CCR1
262	Heterotypic Cell-Cell Adhesion (GO:0034113)	1/30	0.0793482	0.140798	12.7178	32.2256	JUP
263	Peptide Hormone Processing (GO:0016486)	1/30	0.0793482	0.140798	12.7178	32.2256	CTSL
264	Cell Surface Toll-Like Receptor Signaling Pathway (GO:0140895)	1/30	0.0793482	0.140798	12.7178	32.2256	OAS1
265	Pyroptotic Inflammatory Response (GO:0070269)	1/30	0.0793482	0.140798	12.7178	32.2256	IFI27
266	Clathrin-Dependent Endocytosis (GO:0072583)	1/30	0.0793482	0.140798	12.7178	32.2256	SIGLEC1
267	Protein Ubiquitination (GO:0016567)	3/369	0.0810524	0.142617	3.08622	7.75463	HERC5;ISG15;HERC6
268	Innate Immune Response Activating Cell Surface Receptor Signaling Pathway (GO:0002220)	1/31	0.0818838	0.142617	12.2932	30.7632	FFAR2
269	Antigen Processing and Presentation of Exogenous Peptide Antigen (GO:0002478)	1/31	0.0818838	0.142617	12.2932	30.7632	CTSL
270	Regulation of Stress-Activated MAPK Cascade (GO:0032872)	1/31	0.0818838	0.142617	12.2932	30.7632	EIF2AK2
271	Collagen Catabolic Process (GO:0030574)	1/31	0.0818838	0.142617	12.2932	30.7632	CTSL
272	Positive Regulation of DNA-binding Transcription Factor Activity (GO:0051091)	2/174	0.082858	0.143783	4.33809	10.8046	JUP;EIF2AK2
273	Apoptotic Mitochondrial Changes (GO:0008637)	1/32	0.0844125	0.145411	11.8961	29.4075	IFIT2
274	Negative Regulation of G1/S Transition of Mitotic Cell Cycle (GO:2000134)	1/32	0.0844125	0.145411	11.8961	29.4075	CCL2
275	Negative Regulation of Cell Population Proliferation (GO:0008285)	3/379	0.0862088	0.147966	3.00261	7.35934	EIF2AK2;IFI35;IFIT3
276	Metal Ion Transport (GO:0030001)	2/180	0.0877834	0.150122	4.19059	10.1952	CCR1;CCL8
277	Integrated Stress Response Signaling (GO:0140467)	1/34	0.0894495	0.151871	11.174	26.9749	HERC5
278	Negative Regulation of Blood Vessel Endothelial Cell Migration (GO:0043537)	1/34	0.0894495	0.151871	11.174	26.9749	JUP
279	Negative Regulation of Cytoplasmic Pattern Recognition Receptor Signaling Pathway (GO:0039532)	1/35	0.0919578	0.153915	10.8448	25.8802	DHX58
280	Acetylcholine Receptor Signaling Pathway (GO:0095500)	1/35	0.0919578	0.153915	10.8448	25.8802	LY6E
281	Macrophage Activation (GO:0042116)	1/35	0.0919578	0.153915	10.8448	25.8802	IFI35
282	Positive Regulation of Cytokine Production Involved in Immune Response (GO:0002720)	1/35	0.0919578	0.153915	10.8448	25.8802	FFAR2
283	Positive Regulation of Release of Sequestered Calcium Ion Into Cytosol (GO:0051281)	1/36	0.0944592	0.156989	10.5344	24.8568	CXCL10
284	Negative Regulation of Cell Cycle G1/S Phase Transition (GO:1902807)	1/36	0.0944592	0.156989	10.5344	24.8568	CCL2
285	Negative Regulation of Endothelial Cell Migration (GO:0010596)	1/37	0.096954	0.160008	10.2413	23.8982	JUP
286	Regulation of Release of Cytochrome C From Mitochondria (GO:0090199)	1/37	0.096954	0.160008	10.2413	23.8982	IFI6
287	Negative Regulation of Endothelial Cell Proliferation (GO:0001937)	1/38	0.0994419	0.16241	9.96396	22.9986	CCL2
288	Regulation of Intracellular Protein Transport (GO:0033157)	1/38	0.0994419	0.16241	9.96396	22.9986	IFI27
289	Positive Regulation of Bone Mineralization (GO:0030501)	1/38	0.0994419	0.16241	9.96396	22.9986	ISG15
290	Negative Regulation of Protein Secretion (GO:0050709)	1/40	0.104398	0.169332	9.45204	21.3573	RSAD2
291	Positive Regulation of Viral Process (GO:0048524)	1/40	0.104398	0.169332	9.45204	21.3573	IFIT1
292	Regulation of Heart Rate by Cardiac Conduction (GO:0086091)	1/41	0.106866	0.170985	9.21528	20.6071	JUP
293	Visual System Development (GO:0150063)	1/41	0.106866	0.170985	9.21528	20.6071	SCO2
294	Negative Regulation of Secretion by Cell (GO:1903531)	1/41	0.106866	0.170985	9.21528	20.6071	RSAD2
295	Regulation of Protein Import Into Nucleus (GO:0042306)	1/41	0.106866	0.170985	9.21528	20.6071	JUP
296	Positive Regulation of Ossification (GO:0045778)	1/42	0.109327	0.173745	8.99006	19.8987	ISG15
297	Regulation of NLRP3 Inflammasome Complex Assembly (GO:1900225)	1/42	0.109327	0.173745	8.99006	19.8987	EIF2AK2
298	Positive Regulation of Monoatomic Ion Transport (GO:0043270)	1/43	0.111781	0.174704	8.77557	19.2291	CCR1
299	Negative Regulation of Mitotic Cell Cycle Phase Transition (GO:1901991)	1/43	0.111781	0.174704	8.77557	19.2291	CCL2
300	Positive Regulation of Myeloid Leukocyte Differentiation (GO:0002763)	1/43	0.111781	0.174704	8.77557	19.2291	CCR1
301	Positive Regulation of Production of Molecular Mediator of Immune Response (GO:0002702)	1/43	0.111781	0.174704	8.77557	19.2291	FFAR2
302	Positive Regulation of Biomineral Tissue Development (GO:0070169)	1/43	0.111781	0.174704	8.77557	19.2291	ISG15
303	Intracellular Monoatomic Cation Homeostasis (GO:0030003)	2/210	0.113626	0.175496	3.58073	7.78755	CCR1;CCL8
304	Negative Regulation of Organelle Organization (GO:0010639)	1/44	0.114229	0.175496	8.57106	18.5953	IFI6
305	Positive Regulation of Response to Biotic Stimulus (GO:0002833)	1/44	0.114229	0.175496	8.57106	18.5953	IFI35
306	Protein Sumoylation (GO:0016925)	1/44	0.114229	0.175496	8.57106	18.5953	IFIH1
307	Response to Amino Acid Starvation (GO:1990928)	1/44	0.114229	0.175496	8.57106	18.5953	EIF2AK2
308	Regulation of Angiogenesis (GO:0045765)	2/211	0.114518	0.175496	3.56342	7.722	CXCL10;JUP
309	Regulation of Nervous System Development (GO:0051960)	1/45	0.11667	0.177069	8.37584	17.9947	SCO2
310	Positive Regulation of Calcium Ion Transmembrane Transport (GO:1904427)	1/45	0.11667	0.177069	8.37584	17.9947	CXCL10
311	Positive Regulation of Cell-Matrix Adhesion (GO:0001954)	1/45	0.11667	0.177069	8.37584	17.9947	JUP
312	Positive Regulation of Gene Expression (GO:0010628)	3/436	0.118115	0.177342	2.59975	5.55331	LAMP3;CCL2;EIF2AK2
313	Regulation of Cyclin-Dependent Protein Serine/Threonine Kinase Activity (GO:0000079)	1/46	0.119105	0.177342	8.1893	17.4248	HERC5
314	Regulation of Interleukin-10 Production (GO:0032653)	1/46	0.119105	0.177342	8.1893	17.4248	ISG15
315	Positive Regulation of Nucleocytoplasmic Transport (GO:0046824)	1/46	0.119105	0.177342	8.1893	17.4248	JUP
316	Negative Regulation of Proteasomal Protein Catabolic Process (GO:1901799)	1/46	0.119105	0.177342	8.1893	17.4248	LAMP3
317	Regulation of Osteoclast Differentiation (GO:0045670)	1/46	0.119105	0.177342	8.1893	17.4248	CCR1
318	Regulation of Endothelial Cell Apoptotic Process (GO:2000351)	1/47	0.121533	0.178703	8.01087	16.8835	CCL2
319	Cardiac Conduction (GO:0061337)	1/47	0.121533	0.178703	8.01087	16.8835	JUP
320	Cellular Response to Amino Acid Starvation (GO:0034198)	1/47	0.121533	0.178703	8.01087	16.8835	EIF2AK2
321	Cellular Response to Type II Interferon (GO:0071346)	1/47	0.121533	0.178703	8.01087	16.8835	CCL2
322	Positive Regulation of Innate Immune Response (GO:0045089)	1/48	0.123954	0.18002	7.84003	16.3687	IFI35
323	Positive Regulation of Leukocyte Cell-Cell Adhesion (GO:1903039)	1/48	0.123954	0.18002	7.84003	16.3687	CCL2
324	Hexose Metabolic Process (GO:0019318)	1/48	0.123954	0.18002	7.84003	16.3687	OAS1
325	Negative Regulation of Response to Biotic Stimulus (GO:0002832)	1/48	0.123954	0.18002	7.84003	16.3687	DHX58
326	Regulation of Stem Cell Differentiation (GO:2000736)	1/49	0.126369	0.182964	7.67631	15.8788	EIF2AK2
327	Regulation of Apoptotic Process (GO:0042981)	4/704	0.127879	0.184584	2.1563	4.4348	CXCL10;IFI6;IFIT3;IFIT2
328	Positive Regulation of Lymphocyte Activation (GO:0051251)	1/50	0.128778	0.185314	7.51927	15.412	CCL2
329	Ubiquitin-Dependent Protein Catabolic Process (GO:0006511)	3/455	0.12962	0.185959	2.48804	5.08345	HERC5;IFI27;HERC6
330	Regulation of Epidermal Growth Factor Receptor Signaling Pathway (GO:0042058)	1/51	0.13118	0.18706	7.36852	14.9668	IFI6
331	Regulation of Intracellular Transport (GO:0032386)	1/51	0.13118	0.18706	7.36852	14.9668	MX2
332	Negative Regulation of Protein Ubiquitination (GO:0031397)	1/52	0.133575	0.188765	7.22367	14.5419	ISG15
333	Regulation of Synaptic Transmission, Glutamatergic (GO:0051966)	1/52	0.133575	0.188765	7.22367	14.5419	CCL2
334	Sensory Perception (GO:0007600)	1/52	0.133575	0.188765	7.22367	14.5419	CCL2
335	Negative Regulation of Protein Catabolic Process (GO:0042177)	1/53	0.135964	0.190997	7.0844	14.136	LAMP3
336	Regulation of Release of Sequestered Calcium Ion Into Cytosol (GO:0051279)	1/53	0.135964	0.190997	7.0844	14.136	CXCL10
337	Regulation of Peptide Hormone Secretion (GO:0090276)	1/55	0.140722	0.197095	6.82133	13.3764	FFAR2
338	Negative Regulation of Apoptotic Process (GO:0043066)	3/475	0.142147	0.198501	2.38017	4.64347	IFI6;CCL2;IFIT3
339	Regulation of Proteasomal Protein Catabolic Process (GO:0061136)	1/56	0.143092	0.198645	6.69697	13.0207	LAMP3
340	Cellular Response to Alcohol (GO:0097306)	1/56	0.143092	0.198645	6.69697	13.0207	JUP
341	Regulation of Cell Migration (GO:0030334)	3/479	0.144701	0.199334	2.35969	4.56148	CCR1;CCL8;CCL2
342	Glucose Metabolic Process (GO:0006006)	1/57	0.145455	0.199334	6.57705	12.6798	OAS1
343	Cellular Response to Interleukin-1 (GO:0071347)	1/57	0.145455	0.199334	6.57705	12.6798	CCL2
344	Regulation of Blood Vessel Endothelial Cell Migration (GO:0043535)	1/57	0.145455	0.199334	6.57705	12.6798	JUP
345	Eye Development (GO:0001654)	1/58	0.147812	0.199334	6.46134	12.3529	SCO2
346	Negative Regulation of Protein Modification by Small Protein Conjugation or Removal (GO:1903321)	1/58	0.147812	0.199334	6.46134	12.3529	ISG15
347	Regulation of Multicellular Organismal Development (GO:2000026)	1/58	0.147812	0.199334	6.46134	12.3529	OAS2
348	Positive Regulation of Type II Interferon Production (GO:0032729)	1/58	0.147812	0.199334	6.46134	12.3529	ISG15
349	Muscle Organ Development (GO:0007517)	1/58	0.147812	0.199334	6.46134	12.3529	CXCL10
350	Regulation of Calcium Ion Transport (GO:0051924)	1/58	0.147812	0.199334	6.46134	12.3529	CCR1
351	Response to Interleukin-1 (GO:0070555)	1/59	0.150162	0.201927	6.34962	12.0391	CCL2
352	Positive Regulation of Interleukin-8 Production (GO:0032757)	1/63	0.1595	0.213269	5.93877	10.9019	FFAR2
353	Canonical Wnt Signaling Pathway (GO:0060070)	1/63	0.1595	0.213269	5.93877	10.9019	JUP
354	Positive Regulation of Phagocytosis (GO:0050766)	1/64	0.161818	0.215758	5.84421	10.6439	CCL2
355	Fat Cell Differentiation (GO:0045444)	1/65	0.164131	0.217612	5.7526	10.3955	FFAR2
356	Regulation of Cell-Matrix Adhesion (GO:0001952)	1/65	0.164131	0.217612	5.7526	10.3955	JUP
357	Regulation of Protein Serine/Threonine Kinase Activity (GO:0071900)	1/67	0.168737	0.222469	5.57772	9.92508	HERC5
358	Cell-Cell Junction Assembly (GO:0007043)	1/67	0.168737	0.222469	5.57772	9.92508	JUP
359	Extrinsic Apoptotic Signaling Pathway (GO:0097191)	1/68	0.17103	0.223619	5.4942	9.70227	IFI27
360	Regulation of T Cell Activation (GO:0050863)	1/68	0.17103	0.223619	5.4942	9.70227	CCL2
361	Regulation of Cell Communication (GO:0010646)	1/68	0.17103	0.223619	5.4942	9.70227	SCO2
362	Positive Regulation of Intracellular Protein Transport (GO:0090316)	1/69	0.173318	0.225361	5.41313	9.48719	JUP
363	Regulation of Translational Initiation (GO:0006446)	1/69	0.173318	0.225361	5.41313	9.48719	EIF2AK2
364	Negative Regulation of Immune Response (GO:0050777)	1/70	0.175599	0.2277	5.33441	9.27947	DHX58
365	Negative Regulation of Cellular Process (GO:0048523)	3/531	0.179219	0.231757	2.12161	3.64737	EIF2AK2;IFI35;IFIT3
366	Negative Regulation of Extrinsic Apoptotic Signaling Pathway (GO:2001237)	1/72	0.180143	0.232316	5.18362	8.88474	IFI6
367	Positive Regulation of Cell-Substrate Adhesion (GO:0010811)	1/73	0.182406	0.234593	5.11137	8.6971	JUP
368	Sensory Organ Development (GO:0007423)	1/74	0.184663	0.236208	5.0411	8.51555	SCO2
369	Negative Regulation of Apoptotic Signaling Pathway (GO:2001234)	1/74	0.184663	0.236208	5.0411	8.51555	IFI6
370	Positive Regulation of Protein Localization to Nucleus (GO:1900182)	1/75	0.186913	0.23844	4.97272	8.33981	JUP
371	Protein Deubiquitination (GO:0016579)	1/76	0.189157	0.240653	4.90617	8.16964	USP18
372	Positive Regulation of Interleukin-6 Production (GO:0032755)	1/77	0.191396	0.242846	4.84137	8.00479	IFIH1
373	Cell Chemotaxis (GO:0060326)	1/78	0.193628	0.24502	4.77826	7.84502	CCR1
374	Phosphorylation (GO:0016310)	2/298	0.197636	0.24931	2.50497	4.06138	CCL2;EIF2AK2
375	Response to Tumor Necrosis Factor (GO:0034612)	1/80	0.198074	0.24931	4.65682	7.53992	CCL2
376	Negative Regulation of Neuron Apoptotic Process (GO:0043524)	1/81	0.200288	0.250096	4.59838	7.39418	CCL2
377	Protein Modification by Small Protein Removal (GO:0070646)	1/81	0.200288	0.250096	4.59838	7.39418	USP18
378	Regulation of Catabolic Process (GO:0009894)	1/81	0.200288	0.250096	4.59838	7.39418	LAMP3
379	Negative Regulation of Blood Vessel Morphogenesis (GO:2000181)	1/82	0.202497	0.252186	4.54138	7.25273	CXCL10
380	Regulation of Interleukin-8 Production (GO:0032677)	1/83	0.204699	0.25359	4.48577	7.1154	FFAR2
381	Wnt Signaling Pathway (GO:0016055)	1/83	0.204699	0.25359	4.48577	7.1154	JUP
382	Positive Regulation of Synaptic Transmission (GO:0050806)	1/84	0.206895	0.25564	4.4315	6.98203	CCL2
383	Peptidyl-Lysine Modification (GO:0018205)	1/85	0.209085	0.257672	4.37853	6.85245	IFIH1
384	Integrin-Mediated Signaling Pathway (GO:0007229)	1/86	0.21127	0.259685	4.3268	6.72653	ISG15
385	Positive Regulation of Apoptotic Process (GO:0043065)	2/313	0.212702	0.260768	2.38233	3.68752	CCL2;IFIT2
386	Cellular Response to Tumor Necrosis Factor (GO:0071356)	1/87	0.213448	0.261004	4.27627	6.60411	CCL2
387	Regulation of Type II Interferon Production (GO:0032649)	1/88	0.21562	0.262979	4.22691	6.48507	ISG15
388	Cellular Response to Hormone Stimulus (GO:0032870)	1/89	0.217787	0.264256	4.17866	6.36928	CTSL
389	Positive Regulation of Canonical Wnt Signaling Pathway (GO:0090263)	1/89	0.217787	0.264256	4.17866	6.36928	JUP
390	Establishment of Protein Localization to Organelle (GO:0072594)	1/90	0.219948	0.265512	4.1315	6.25661	LAMP3
391	Mitochondrial Respiratory Chain Complex Assembly (GO:0033108)	1/90	0.219948	0.265512	4.1315	6.25661	SCO2
392	Protein K48-linked Ubiquitination (GO:0070936)	1/91	0.222102	0.26743	4.08539	6.14695	IFI27
393	Negative Regulation of Angiogenesis (GO:0016525)	1/93	0.226395	0.271904	3.99618	5.93622	CXCL10
394	Regulation of Protein Secretion (GO:0050708)	1/99	0.239132	0.286473	3.75038	5.36581	RSAD2
395	Negative Regulation of Translation (GO:0017148)	1/102	0.245423	0.292525	3.63843	5.11116	EIF2AK2
396	Phospholipase C-activating G Protein-Coupled Receptor Signaling Pathway (GO:0007200)	1/102	0.245423	0.292525	3.63843	5.11116	C3AR1
397	Positive Regulation of Protein-Containing Complex Assembly (GO:0031334)	1/105	0.251664	0.298455	3.53294	4.87427	ISG15
398	Positive Regulation of NF-kappaB Transcription Factor Activity (GO:0051092)	1/105	0.251664	0.298455	3.53294	4.87427	EIF2AK2
399	Intracellular Signaling Cassette (GO:0141124)	2/354	0.254373	0.300337	2.10045	2.87542	CCR1;C3AR1
400	Positive Regulation of Macromolecule Biosynthetic Process (GO:0010557)	2/355	0.255394	0.300337	2.09439	2.85874	LAMP3;CCL2
401	Protein Catabolic Process (GO:0030163)	1/107	0.255795	0.300337	3.46593	4.72537	CTSL
402	Cell-Matrix Adhesion (GO:0007160)	1/107	0.255795	0.300337	3.46593	4.72537	SIGLEC1
403	Positive Regulation of Vasculature Development (GO:1904018)	1/109	0.259905	0.304405	3.40141	4.58319	JUP
404	Positive Regulation of MAPK Cascade (GO:0043410)	2/362	0.262548	0.306739	2.05294	2.74544	CCR1;EIF2AK2
405	Regulation of G1/S Transition of Mitotic Cell Cycle (GO:2000045)	1/111	0.263992	0.306849	3.33923	4.4473	CCL2
406	Positive Regulation of T Cell Activation (GO:0050870)	1/111	0.263992	0.306849	3.33923	4.4473	CCL2
407	Negative Regulation of Gene Expression (GO:0010629)	2/364	0.264592	0.306849	2.04138	2.71415	CCR1;EIF2AK2
408	Regulation of Protein Ubiquitination (GO:0031396)	1/113	0.268057	0.310106	3.27927	4.31733	ISG15
409	Regulation of Interleukin-6 Production (GO:0032675)	1/114	0.270082	0.310923	3.25008	4.25446	IFIH1
410	Positive Regulation of Wnt Signaling Pathway (GO:0030177)	1/114	0.270082	0.310923	3.25008	4.25446	JUP
411	Positive Regulation of Inflammatory Response (GO:0050729)	1/115	0.2721	0.311727	3.22141	4.19294	IFI35
412	Protein Processing (GO:0016485)	1/115	0.2721	0.311727	3.22141	4.19294	CTSL
413	Protein Phosphorylation (GO:0006468)	2/373	0.273795	0.312516	1.99095	2.57903	CCL2;EIF2AK2
414	Protein Complex Oligomerization (GO:0051259)	1/116	0.274114	0.312516	3.19324	4.13273	OAS1
415	Cytoskeleton Organization (GO:0007010)	1/117	0.276122	0.314047	3.16555	4.07379	CCL2
416	Negative Regulation of Programmed Cell Death (GO:0043069)	2/382	0.282995	0.321091	1.9429	2.45257	IFI6;IFIT3
417	Negative Regulation of Defense Response (GO:0031348)	1/121	0.284099	0.32157	3.05941	3.85007	DHX58
418	Regulation of Protein-Containing Complex Assembly (GO:0043254)	1/126	0.293948	0.33113	2.9363	3.59506	EIF2AK2
419	Positive Regulation of Angiogenesis (GO:0045766)	1/126	0.293948	0.33113	2.9363	3.59506	JUP
420	Regulation of Neuron Apoptotic Process (GO:0043523)	1/129	0.299794	0.336912	2.86704	3.45381	CCL2
421	Positive Regulation of Defense Response (GO:0031349)	1/130	0.301732	0.338284	2.84467	3.40853	IFI35
422	Protein Localization to Plasma Membrane (GO:0072659)	1/132	0.305593	0.3418	2.80096	3.32055	JUP
423	Protein Localization to Cell Periphery (GO:1990778)	1/136	0.313251	0.349537	2.71742	3.15425	JUP
424	Protein Autophosphorylation (GO:0046777)	1/140	0.320826	0.357146	2.63869	2.99981	EIF2AK2
425	Cellular Response to Starvation (GO:0009267)	1/141	0.322707	0.358394	2.61971	2.96292	EIF2AK2
426	Synapse Organization (GO:0050808)	1/144	0.328319	0.363771	2.56436	2.85611	C1QB
427	Positive Regulation of Metabolic Process (GO:0009893)	1/147	0.333885	0.369072	2.51129	2.75478	OAS1
428	Cellular Response to Growth Factor Stimulus (GO:0071363)	1/150	0.339406	0.374298	2.46035	2.65855	CCL2
429	Adenylate Cyclase-Activating G Protein-Coupled Receptor Signaling Pathway (GO:0007189)	1/153	0.344882	0.378568	2.41143	2.56709	CXCL10
430	Positive Regulation of ERK1 and ERK2 Cascade (GO:0070374)	1/153	0.344882	0.378568	2.41143	2.56709	CCR1
431	Negative Regulation of Response to External Stimulus (GO:0032102)	1/154	0.346698	0.379678	2.39555	2.53761	DHX58
432	Actin Filament Organization (GO:0007015)	1/158	0.35391	0.385787	2.33404	2.4244	MARCKS
433	Protein Maturation (GO:0051604)	1/158	0.35391	0.385787	2.33404	2.4244	GZMH
434	Positive Regulation of Response to External Stimulus (GO:0032103)	1/163	0.362816	0.394583	2.26143	2.29277	IFI35
435	Cellular Response to Nitrogen Compound (GO:1901699)	1/169	0.373344	0.4051	2.18	2.14786	JUP
436	Regulation of Programmed Cell Death (GO:0043067)	1/195	0.417026	0.451459	1.88536	1.64895	CXCL10
437	Protein Localization to Membrane (GO:0072657)	1/199	0.423475	0.457392	1.84689	1.58696	JUP
438	Regulation of Translation (GO:0006417)	1/201	0.426674	0.458371	1.82824	1.55718	EIF2AK2
439	Regulation of Cell Differentiation (GO:0045595)	1/201	0.426674	0.458371	1.82824	1.55718	EIF2AK2
440	Negative Regulation of Macromolecule Biosynthetic Process (GO:0010558)	1/202	0.428266	0.458371	1.81905	1.54257	CCR1
441	Adenylate Cyclase-Modulating G Protein-Coupled Receptor Signaling Pathway (GO:0007188)	1/202	0.428266	0.458371	1.81905	1.54257	CXCL10
442	Positive Regulation of Canonical NF-kappaB Signal Transduction (GO:0043123)	1/204	0.431439	0.460722	1.80095	1.51393	IFIT5
443	Protein Modification Process (GO:0036211)	2/545	0.44428	0.473364	1.34834	1.09391	CCL2;EIF2AK2
444	Regulation of Canonical Wnt Signaling Pathway (GO:0060828)	1/216	0.450113	0.478498	1.6994	1.35656	JUP
445	Regulation of ERK1 and ERK2 Cascade (GO:0070372)	1/223	0.460726	0.48868	1.64523	1.27497	CCR1
446	Protein Polyubiquitination (GO:0000209)	1/228	0.468184	0.495477	1.60858	1.22074	IFI27
447	Regulation of Autophagy (GO:0010506)	1/230	0.471139	0.497489	1.59437	1.19993	LAMP3
448	Positive Regulation of Programmed Cell Death (GO:0043068)	1/248	0.497016	0.523642	1.47683	1.0325	IFIT2
449	Protein Metabolic Process (GO:0019538)	2/614	0.506811	0.532772	1.19207	0.810152	CTSL;GZMH
450	Positive Regulation of Transcription by RNA Polymerase II (GO:0045944)	3/983	0.511736	0.536754	1.11646	0.747971	CXCL10;JUP;IRF7
451	Regulation of MAPK Cascade (GO:0043408)	1/260	0.513572	0.537486	1.40755	0.937942	EIF2AK2
452	Regulation of Canonical NF-kappaB Signal Transduction (GO:0043122)	1/270	0.526959	0.550276	1.35454	0.867759	IFIT5
453	Central Nervous System Development (GO:0007417)	1/288	0.550151	0.573226	1.26842	0.757962	MARCKS
454	Negative Regulation of Intracellular Signal Transduction (GO:1902532)	1/297	0.561324	0.583579	1.22929	0.709863	IFI35
455	Regulation of Cell Cycle (GO:0051726)	1/318	0.586347	0.608254	1.14663	0.612121	MX2
456	Proteolysis (GO:0006508)	1/321	0.589805	0.6105	1.13571	0.599611	CTSL
457	Protein-Containing Complex Assembly (GO:0065003)	1/323	0.592095	0.611529	1.12854	0.591454	OAS1
458	Negative Regulation of Transcription by RNA Polymerase II (GO:0000122)	2/732	0.602947	0.621378	0.99328	0.502526	IFI27;IRF7
459	Regulation of Gene Expression (GO:0010468)	3/1127	0.605905	0.623066	0.966038	0.484016	CCR1;LAMP3;CCL2
460	Supramolecular Fiber Organization (GO:0097435)	1/339	0.609966	0.625638	1.07424	0.531052	MARCKS
461	Proteasome-Mediated Ubiquitin-Dependent Protein Catabolic Process (GO:0043161)	1/340	0.611057	0.625638	1.07101	0.527544	IFI27
462	Proteasomal Protein Catabolic Process (GO:0010498)	1/372	0.644433	0.658382	0.977039	0.429296	IFI27
463	Gene Expression (GO:0010467)	1/381	0.653302	0.666001	0.95346	0.405903	GZMH
464	Positive Regulation of Multicellular Organismal Process (GO:0051240)	1/407	0.677721	0.689406	0.891215	0.3467	EIF2AK2
465	Positive Regulation of DNA-templated Transcription (GO:0045893)	3/1274	0.689305	0.699048	0.847637	0.315382	CXCL10;JUP;IRF7
466	DNA Damage Response (GO:0006974)	1/421	0.690162	0.699048	0.860891	0.319243	IRF7
467	Organelle Organization (GO:0006996)	1/437	0.703803	0.711339	0.828619	0.291057	CCL2
468	Nervous System Development (GO:0007399)	1/480	0.73761	0.743914	0.752571	0.229037	MARCKS
469	Negative Regulation of DNA-templated Transcription (GO:0045892)	2/1006	0.771451	0.776386	0.711907	0.184727	IFI27;IRF7
470	Positive Regulation of RNA Biosynthetic Process (GO:1902680)	1/555	0.78774	0.791092	0.648182	0.154648	IRF7
471	Regulation of Transcription by RNA Polymerase II (GO:0006357)	4/2250	0.880097	0.881965	0.618057	0.0789404	CXCL10;IFI27;JUP;IRF7
472	Regulation of DNA-templated Transcription (GO:0006355)	1/2139	0.998028	0.998028	0.154237	0.000304427	IRF7

## Sheet: MS_variants_tableS4A
From Supplementary Table S7 of International Multiple Sclerosis Genetics Consortium*† ,Multiple sclerosis genomic map implicates peripheral immune cells and microglia in susceptibility.Science365,eaav7188(2019).DOI:10.1126/science.aav7188
Region	Step	Effect	Chromosome	Position (hg19)	A1 effect	A2 effect	OR effect conditional	P effect conditional	OR effect marginal	P effect marginal	SNP discovery	A1 discovery	A2 discovery	r2	D'	OR discovery	P discovery	SNP MS Chip	A1 MS Chip	A2 MS Chip	OR MS Chip	P MS Chip	SNP ICv2	A1 ICv2	A2 ICv2	OR ICv2	P ICv2	OR (joined)	P (joined)	Type	Proximal Gene(s)
Region6:chr16:11213951	0	chr16:11213951	16	11213951	T	C	0.8293	4.65e-24	0.8293	4.65e-24	rs12708716	G	A	0.175	0.615	0.847	6.6e-22	16:11179873:rs12708716	G	A	0.834	5.13e-31	rs12708716	G	A	0.828	7.18e-22	0.837	3.7e-71	intronic	CLEC16A
Region11:rs10801908	0	rs10801908	1	117090493	C	T	1.2398	3.54e-16	1.2398	3.54e-16	rs1335532	A	G	0.925	1	1.231	9.53e-16	1:117100957__d1:d1__imm_1_116902480	A	G	1.35	1.26e-39	imm_1_116902480	A	G	1.306	1.12e-19	1.299	4.55e-70	intronic	CD58
Region5:rs11256593	0	rs11256593	10	6117322	T	C	1.2048	6.78e-27	1.2048	6.78e-27	rs2104286	T	C	0.278	0.878	1.226	3.64e-26	10:6099045:imm_10_6139051	T	C	1.186	7.52e-24	imm_10_6139051	T	C	1.214	5.01e-19	1.206	2.96e-65	intergenic	IL2RA(dist=12989),RBM17(dist=13627)
Region9:rs438613	0	rs438613	3	28072086	C	T	1.148	9.43e-17	1.148	9.43e-17	rs438613	C	T	1	1	1.148	9.43e-17	3:28072086__d1:d1__rs438613	C	T	1.161	3.71e-24	1kg_3_28047090	C	T	1.136	6.63e-12	1.15	2.31e-49	intergenic	EOMES(dist=307880),CMC1(dist=211038)
Region17:rs1800693	0	rs1800693	12	6440009	T	C	0.8808	1.02e-13	0.8808	1.02e-13	rs1800693	T	C	1	1	0.881	1.02e-13	12:6440009__d1:d1__rs1800693	T	C	0.854	3.88e-26	imm_12_6310270	T	C	0.883	2.58e-11	0.87	2.24e-47	intronic	TNFRSF1A
Region15:chr3:121765368	0	chr3:121765368	3	121765368	C	G	1.1544	6.34e-15	1.1544	6.34e-15	rs2255214	G	T	0.784	0.958	1.128	3.35e-13	3:121770539__d1:d1__rs2255214	G	T	1.152	2.65e-22	rs2255214	G	T	1.129	7.76e-11	1.138	6.98e-43	intergenic	ILDR1(dist=24241),CD86(dist=8841)
Region10:rs6670198	0	rs6670198	1	2520527	C	T	0.865	2.03e-16	0.865	2.03e-16	rs3748817	C	T	0.994	1	0.87	1.19e-15	1:2525665:imm_1_2515525	C	T	0.891	2.09e-13	imm_1_2515525	C	T	0.875	6.88e-11	0.88	1.54e-36	intronic	FAM213B
Region20:rs62420820	0	rs62420820	6	137438057	A	G	1.1471	2.5e-13	1.1471	2.5e-13	rs17066096	G	A	0.978	1	1.145	4.13e-13	6:137452908:rs17066096	G	A	1.152	8.1e-17	rs17066096	G	A	1.132	4.81e-09	1.144	9.26e-36	intergenic	IL20RA(dist=71740),IL22RA2(dist=26900)
Region28:rs1738074	0	rs1738074	6	159465977	T	C	0.8925	9.91e-12	0.8925	9.91e-12	rs212397	C	A	0.588	0.895	0.908	4.28e-08	6:159474624:imm_6_159394612	C	A	0.864	1.05e-20	imm_6_159394612	C	A	0.882	1.91e-10	0.883	3.48e-35	UTR5	TAGAP(NM_152133:c.-4170A>G,NM_054114:c.-799A>G,NM_138810:c.-799A>G)
Region26:rs35540610	0	rs35540610	2	231121829	C	T	1.1447	2.88e-12	1.1447	2.88e-12	rs35540610	C	T	1	1	1.145	2.88e-12	2:231121829:rs35540610	C	T	1.134	4.43e-13	imm_2_230830073	C	T	1.152	4.29e-11	1.142	2.98e-33	intronic	SP140
Region64:rs1323292	0	rs1323292	1	192541021	A	G	1.1316	1.4e-08	1.1316	1.4e-08	rs1323292	A	G	1	1	1.132	1.4e-08	1:192541021__d1:d1__rs1323292	A	G	1.183	1.03e-17	imm_1_190807644	A	G	1.171	1.76e-10	1.163	3.64e-33	intergenic	RGS21(dist=204607),RGS1(dist=3836)
Region23:rs1077667	0	rs1077667	19	6668972	C	T	1.164	8.37e-13	1.164	8.37e-13	rs1077667	C	T	1	1	1.164	8.37e-13	19:6668972:rs1077667	C	T	1.145	3.87e-13	rs1077667	C	T	1.159	4.42e-10	1.155	7.88e-33	intronic	TNFSF14
Region40:rs35486093	0	rs35486093	1	85729820	A	G	0.8357	1.6e-10	0.8357	1.6e-10	rs12087340	C	T	0.965	1	0.837	2.87e-10	1:85746993__d1:d1__rs12087340	C	T	0.827	1.17e-13	rs12087340	C	T	0.815	1.29e-10	0.827	2.27e-31	intergenic	C1orf52(dist=4465),BCL10(dist=1640)
Region46:rs2150879	0	rs2150879	17	57859210	G	A	1.1091	3.29e-10	1.1091	3.29e-10	rs8070345	T	C	0.948	0.995	1.105	1.86e-09	17:57816757:rs8070345	T	C	1.11	1.22e-12	rs8070345	T	C	1.141	1.58e-12	1.116	4.05e-31	intronic	VMP1
Region29:rs701006	0	rs701006	12	58106836	G	A	1.1206	1.35e-11	1.1206	1.35e-11	rs10877012	G	T	0.634	0.941	1.122	7.6e-11	12:58162085:chr12:58162085	G	T	1.122	2.19e-13	imm_12_56448352	G	T	1.129	1.33e-09	1.124	9.63e-31	intronic	OS9
Region25:chr14:88523488	0	chr14:88523488	14	88523488	C	T	1.3474	2.09e-12	1.3474	2.09e-12	chr14:88504511	G	A	0.919	1	1.374	4.51e-12	14:88504511:chr14:88504511	G	A	1.334	3.94e-14	1kg_14_87574264	G	A	1.284	1.37e-07	1.332	1.67e-30	ncRNA_intronic	LINC01146
Region13:rs11809700	0	rs11809700	1	93152635	C	T	0.8655	3.51e-15	0.8655	3.51e-15	rs11577426	C	T	0.942	1	0.869	3.66e-14	1:93160238:rs11577426	C	T	0.884	1.2e-13	1kg_1_92932826	C	T	0.908	5.28e-06	0.885	2.95e-30	intronic	EVI5
Region50:rs9843355	0	rs9843355	3	119228508	G	A	1.1432	4.73e-10	1.1432	4.73e-10	rs9843355	G	A	1	1	1.143	4.73e-10	3:119228508__d1:d1__rs9843355	G	A	1.149	1.04e-12	imm_3_120711198	G	A	1.17	1.55e-10	1.153	4.14e-30	intronic	TIMMDC1
Region14:rs4939490	0	rs4939490	11	60793651	G	C	1.1464	4.25e-15	1.1464	4.25e-15	rs506616	G	T	0.107	0.582	1.139	8.93e-12	11:60835043:rs506616	G	T	1.138	3.05e-16	imm_11_60591619	G	T	1.086	2.86e-05	1.124	2e-29	intergenic	CD6(dist=5803),CD5(dist=76279)
Region19:rs4896153	0	rs4896153	6	135833463	A	T	0.8708	1.65e-13	0.8708	1.65e-13	rs12206850	T	C	0.602	0.992	0.887	9.83e-13	6:135797808__d1:d1__rs12206850	T	C	0.901	7.14e-12	rs12206850	T	C	0.902	7.18e-08	0.897	2.72e-29	ncRNA_intronic	LINC00271
Region37:rs72928038	0	rs72928038	6	90976768	G	A	0.8517	9.01e-11	0.8517	9.01e-11	rs72928038	G	A	1	1	0.852	9.01e-11	6:90976768__d1:d1__rs72928038	G	A	0.855	4.26e-16	imm_6_91033489	G	A	0.899	1.2e-05	0.866	8.38e-29	intronic	BACH2
Region51:rs10063294	0	rs10063294	5	35877505	A	G	0.9057	1.13e-09	0.9057	1.13e-09	rs11567694	G	A	0.292	1	0.893	1.35e-09	5:35857704:imm_5_35893461	G	A	0.876	4.12e-15	imm_5_35893461	G	A	0.899	4.6e-07	0.887	1.58e-28	UTR3	IL7R(NM_002185:c.*917A>G)
Region18:rs1026916	0	rs1026916	17	40529835	G	A	0.8784	1.02e-13	0.8784	1.02e-13	rs17886724	A	G	0.978	0.994	0.883	1.94e-13	17:40496163:imm_17_37749689	A	G	0.898	2.91e-12	imm_17_37749689	A	G	0.915	4.24e-06	0.898	2.32e-28	intronic	STAT3
Region39:rs1014486	0	rs1014486	3	159691112	C	T	1.1108	1.36e-10	1.1108	1.36e-10	rs1014486	C	T	1	1	1.111	1.36e-10	3:159691112__d1:d1__rs1014486	C	T	1.105	2.51e-11	imm_3_161173806	C	T	1.118	2.07e-09	1.11	3.13e-28	ncRNA_intronic	IL12A-AS1
Region34:rs11079784	0	rs11079784	17	45702280	C	T	1.1131	4.34e-11	1.1131	4.34e-11	rs11079784	C	T	1	1	1.113	4.34e-11	17:45702280__d1:d1__rs11079784	C	T	1.124	1.79e-15	rs11079784	C	T	1.074	0.000111	1.107	1.99e-27	intergenic	NPEPPS(dist=1638),KPNB1(dist=24924)
Region44:rs12365699	2	rs6589706	11	118747813	A	G	1.1093	2.2e-09	1.088	5.88e-07	rs6589706	A	G	1	1	1.109	2.2e-09	11:118747813__d1:d1__rs6589706	A	G	1.118	6.3e-13	imm_11_118253023	A	G	1.099	7.68e-07	1.11	4.53e-26	intergenic	DDX6(dist=85841),CXCR5(dist=6662)
Region56:rs6990534	1	chr8:129177769	8	129177769	T	C	0.8861	1.23e-08	0.893	8.8e-08	rs16902700	G	A	0.889	1	0.897	2.36e-08	8:129198885:imm_8_129268067	G	A	0.877	1.42e-13	imm_8_129268067	G	A	0.898	1.49e-06	0.889	2.62e-25	intergenic	MIR1208(dist=15335),LINC00824(dist=239747)
Region7:rs11749040	0	rs11749040	5	40396425	G	A	0.8214	3.54e-17	0.8214	3.54e-17	rs11740512	A	C	0.977	1	0.825	1.13e-16	5:40424048:imm_5_40459805	A	C	0.877	4e-10	imm_5_40459805	A	C	0.922	0.00249	0.87	4.54e-25	intergenic	LINC00603(dist=342999),PTGER4(dist=283607)
Region20:rs62420820	1	rs631204	6	137959455	A	C	1.1159	2.6e-11	1.1194	6.45e-12	rs35858108	T	C	0.553	0.982	1.117	4.16e-10	6:137970958:imm_6_138012651	T	C	1.128	1.72e-13	imm_6_138012651	T	C	1.084	6.94e-05	1.113	4.92e-25	intergenic	OLIG3(dist=143924),LOC102723649(dist=27328)
Region22:rs4808760	0	rs4808760	19	18301979	G	C	0.8741	4.84e-13	0.8741	4.84e-13	rs11554159	A	G	0.929	0.993	0.873	1.4e-12	19:18285944:rs11554159	A	G	0.913	8.36e-08	chr19_18146944	A	G	0.887	2.95e-08	0.893	5.83e-25	intergenic	IFI30(dist=13045),MPV17L2(dist=2061)
Region35:rs12478539	0	rs12478539	2	43355324	G	C	1.1311	4.37e-11	1.1311	4.37e-11	rs17030410	T	G	0.973	1	1.13	1.13e-10	2:43356490:rs17030410	T	G	1.115	5.62e-11	1kg_2_43209994	T	G	1.102	5.5e-06	1.117	1.65e-24	intergenic	LOC102723854(dist=88642),ZFP36L2(dist=94217)
Region87:rs58166386	0	rs58166386	19	16559421	G	A	1.095	2.54e-07	1.095	2.54e-07	rs1870071	C	T	0.975	0.988	1.092	4.61e-07	19:16505106__d1:d1__rs1870071	C	T	1.112	2.28e-11	rs1870071	C	T	1.122	7.39e-09	1.108	4.42e-24	intronic	EPS15L1
Region47:rs7977720	0	rs7977720	12	9866349	C	T	0.903	3.96e-10	0.903	3.96e-10	rs3764021	C	T	0.963	0.989	0.904	4.22e-10	exm982927	C	T	0.905	1.39e-11	imm_12_9724895	C	T	0.924	1.74e-05	0.91	4.96e-24	intergenic	CLEC2D(dist=14198),CLECL1(dist=2107)
Region6:chr16:11213951	3	rs34947566	16	11412926	C	A	1.1229	1.61e-06	1.1412	3.96e-09	rs12928822	C	T	0.969	0.99	1.122	1.62e-06	16:11403893:rs12928822	C	T	1.15	3.59e-11	imm_16_11311394	C	T	1.171	3.45e-09	1.146	1.3e-23	intergenic	PRM1(dist=37734),RMI2(dist=26385)
Region30:rs1250551	0	rs1250551	10	81059335	G	T	0.8907	2.66e-11	0.8907	2.66e-11	rs1250568	T	C	0.455	0.767	0.899	6.34e-10	10:81045280:imm_10_80715286	T	C	0.909	1.27e-10	imm_10_80715286	T	C	0.918	4.84e-06	0.908	1.68e-23	intronic	ZMIZ1
Region16:rs34723276	0	rs34723276	1	101290432	A	G	1.2177	1.36e-14	1.2177	1.36e-14	rs12132283	A	C	0.518	1	1.132	3.44e-14	1:101294036:1kg_1_101066624	A	C	1.084	4.25e-08	1kg_1_101066624	A	C	1.073	0.000159	1.097	1.11e-22	intergenic	VCAM1(dist=85831),EXTL2(dist=47496)
Region49:rs28703878	0	rs28703878	8	79417222	A	G	0.8749	4.51e-10	0.8749	4.51e-10	rs6999228	G	A	0.146	0.401	0.901	1.27e-08	8:79557844:1kg_8_79720399	G	A	0.912	3.5e-08	1kg_8_79720399	G	A	0.889	2.42e-08	0.903	5.27e-22	intergenic	LOC102724874(dist=1028655),PKIA(dist=11114)
Region74:rs3809627	0	rs3809627	16	30103160	A	C	0.9076	3.25e-08	0.9076	3.25e-08	rs4609871	C	T	0.345	0.672	0.92	3.69e-07	16:29932064:rs4609871	C	T	0.898	2.21e-13	rs4609871	C	T	0.932	0.000148	0.914	1.23e-21	intronic	TBX6
Region43:rs140522	0	rs140522	22	50971266	C	T	0.8953	2.85e-10	0.8953	2.85e-10	rs361725	C	T	0.839	1	0.896	3.25e-10	22:50971047:rs361725	C	T	0.896	6.57e-13	NA	NA	NA	NA	NA	0.896	1.31e-21	upstream	ODF3B
Region98:rs67111717	0	rs67111717	5	176790162	G	A	1.1003	4.96e-07	1.1003	4.96e-07	rs35716097	T	C	0.628	0.872	1.076	0.000171	5:176806636:rs35716097	T	C	1.13	1.88e-14	rs35716097	T	C	1.094	5.5e-06	1.104	3.18e-21	intronic	RGS14
Region32:rs59655222	0	rs59655222	1	200875897	T	C	1.1311	3.76e-11	1.1311	3.76e-11	rs59655222	T	C	1	1	1.131	3.76e-11	1:200875897__d1:d1__rs59655222	T	C	1.086	5.28e-07	imm_1_199142520	T	C	1.104	2.59e-06	1.105	5.66e-21	intronic	C1orf106
Region17:rs1800693	1	rs2364485	12	6514963	C	A	0.9096	2.19e-05	0.9041	5.78e-06	rs2364482	T	G	0.886	1	0.919	5.58e-05	12:6502131:rs2364482	T	G	0.885	1.38e-11	rs2364482	T	G	0.887	2.55e-07	0.896	1.51e-20	intergenic	LTBR(dist=14226),CD27-AS1(dist=33204)
Region15:chr3:121765368	1	rs2331964	3	121542898	C	T	1.0889	5.89e-07	1.1042	4.65e-09	rs12695416	G	A	1	1	1.088	7.68e-07	3:121551570:rs12695416	G	A	1.073	4.71e-06	rs12695416	G	A	1.139	2.58e-11	1.095	4.91e-20	intronic	IQCB1
Region56:rs6990534	0	rs6990534	8	128814091	A	G	0.8984	3.6e-09	0.8984	3.6e-09	rs4410871	T	C	0.886	1	0.903	3.45e-08	8:128815029__d1:d1__rs4410871	T	C	0.922	1.07e-06	rs4410871	T	C	0.889	2.09e-08	0.907	5.85e-20	intergenic	MIR1204(dist=5817),PVT1(dist=88783)
Region19:rs4896153	1	rs2327586	6	135495226	T	C	1.125	7.82e-10	1.1113	3.08e-08	rs9321490	C	T	0.959	1	1.123	1.33e-09	6:135494875:rs9321490	C	T	1.114	2.25e-10	rs9321490	C	T	1.068	0.00262	1.105	9.48e-20	intergenic	HBS1L(dist=119190),MYB(dist=7227)
Region71:rs12925972	0	rs12925972	16	79111297	C	T	1.0992	3.07e-08	1.0992	3.07e-08	rs12925972	C	T	1	1	1.099	3.07e-08	16:79111297:rs12925972	C	T	1.113	5.42e-13	NA	NA	NA	NA	NA	1.107	1.11e-19	intronic	WWOX
Region27:rs9610458	0	rs9610458	22	22205353	T	C	1.121	4.57e-12	1.121	4.57e-12	rs2283792	G	T	0.884	0.983	1.113	5.4e-11	22:22131125__d1:d1__rs2283792	G	T	1.076	7.16e-07	rs2283792	G	T	1.08	3.12e-05	1.089	1.16e-19	intronic	MAPK1
Region48:rs9591325	0	rs9591325	13	50811220	T	C	1.2366	4.16e-10	1.2366	4.16e-10	rs9591325	T	C	1	1	1.237	4.16e-10	13:50811220__d1:d1__rs9591325	T	C	1.22	4.96e-11	NA	NA	NA	NA	NA	1.228	1.26e-19	ncRNA_intronic	DLEU1
Region36:rs2248137	0	rs2248137	20	52789743	G	C	0.894	7.81e-11	0.894	7.81e-11	rs2248359	T	C	0.956	0.983	0.895	8.23e-11	20:52791518__d1:d1__rs2248359	T	C	0.923	1.36e-07	rs2248359	T	C	0.931	0.000169	0.916	1.92e-19	intronic	CYP24A1
Region44:rs12365699	0	rs12365699	11	118743286	G	A	1.1546	3.15e-10	1.1546	3.15e-10	rs12365699	G	A	1	1	1.155	3.15e-10	11:118743286__d1:d1__rs12365699	G	A	1.106	4.47e-07	imm_11_118248496	G	A	1.114	1.98e-05	1.124	2.1e-19	intergenic	DDX6(dist=81314),CXCR5(dist=11189)
Region61:rs1177228	0	rs1177228	2	61242410	G	A	1.1134	8.57e-09	1.1134	8.57e-09	rs2278300	G	T	0.48	0.815	1.094	2.92e-07	2:61176073:imm_2_61029577	G	T	1.088	9.21e-08	imm_2_61029577	G	T	1.109	2.34e-07	1.095	2.31e-19	intronic	PUS10
Region144:rs1076928	0	rs1076928	6	36348689	C	T	0.9266	4.22e-06	0.9266	4.22e-06	rs879036	C	T	0.169	1	0.905	2.58e-05	6:36349890:rs879036	C	T	0.88	1.72e-09	rs879036	C	T	0.869	1.17e-07	0.885	2.75e-19	intronic	ETV7
Region134:rs1087056	0	rs1087056	10	31395761	G	A	0.9254	3.12e-06	0.9254	3.12e-06	rs793108	C	T	0.556	0.816	0.933	1.78e-05	10:31415106:rs793108	C	T	0.912	3.42e-10	rs793108	C	T	0.914	1.23e-06	0.919	3.5e-19	intergenic	ZNF438(dist=74895),ZEB1-AS1(dist=209696)
Region33:rs28834106	0	rs28834106	19	10592144	T	C	1.1381	3.79e-11	1.1381	3.79e-11	rs1051738	C	A	0.517	0.897	1.117	2.91e-07	19:10577843:imm_19_10438843	C	A	1.117	9.22e-09	imm_19_10438843	C	A	1.117	5.2e-06	1.117	3.61e-19	intergenic	PDE4A(dist=11837),KEAP1(dist=4652)
Region94:rs60600003	0	rs60600003	7	37382465	T	G	0.8747	4.2e-07	0.8747	4.2e-07	rs60600003	T	G	1	1	0.875	4.2e-07	7:37382465__d1:d1__rs60600003	T	G	0.893	2.32e-06	1kg_7_37348990	T	G	0.839	4.73e-09	0.873	4.6e-19	intronic	ELMO1
Region21:rs6032662	0	rs6032662	20	44734310	C	T	1.1432	2.85e-13	1.1432	2.85e-13	rs6032662	C	T	1	1	1.143	2.85e-13	20:44734310__d1:d1__rs6032662	C	T	1.082	2.76e-06	imm_20_44167717	C	T	1.072	0.000925	1.1	5.28e-19	intergenic	NCOA5(dist=15730),CD40(dist=12596)
Region24:rs2546890	0	rs2546890	5	158759900	A	G	1.1241	1.04e-12	1.1241	1.04e-12	rs2546890	A	G	1	1	1.124	1.04e-12	5:158759900:rs2546890	A	G	1.07	5.19e-06	imm_5_158692478	A	G	1.071	0.000207	1.088	5.3e-19	ncRNA_exonic	LOC285626
Region62:rs55858457	1	rs10951042	7	3139417	C	T	1.0817	2.02e-06	1.0817	2e-06	rs10951042	C	T	1	1	1.082	2.02e-06	7:3139417__d2:d2__rs10951042	C	T	1.119	4.37e-14	NA	NA	NA	NA	NA	1.102	1.5e-18	intergenic	CARD11(dist=55838),LOC100129603(dist=41148)
Region88:rs9878602	0	rs9878602	3	71535338	T	G	1.0872	2.6e-07	1.0872	2.6e-07	rs9878602	T	G	1	1	1.087	2.6e-07	3:71535338__d1:d1__rs9878602	T	G	1.111	8.22e-13	NA	NA	NA	NA	NA	1.1	1.91e-18	intronic	FOXP1
Region31:rs1465697	0	rs1465697	19	49837246	C	T	0.8831	3.48e-11	0.8831	3.48e-11	rs8107548	T	C	0.964	0.985	0.888	2.51e-10	19:49870643__d1:d1__rs8107548	T	C	0.922	1.17e-06	rs8107548	T	C	0.923	0.000107	0.911	3.02e-18	intergenic	SLC6A16(dist=8772),CD37(dist=1431)
Region131:chr6:14691215	0	chr6:14691215	6	14691215	C	T	1.3265	2.97e-06	1.3265	2.97e-06	rs17119	A	G	0.204	0.869	1.102	1.23e-05	6:14719496__d1:d1__rs17119	A	G	1.131	7.7e-11	rs17119	A	G	1.09	0.000289	1.111	1.38e-17	intergenic	LINC01108(dist=405530),JARID2(dist=554991)
Region52:rs483180	0	rs483180	1	120267505	G	C	0.8974	1.77e-09	0.8974	1.77e-09	rs541503	C	T	0.536	0.918	0.925	3.25e-06	1:120208297:rs541503	C	T	0.921	6.22e-08	rs541503	C	T	0.915	2.68e-06	0.921	1.45e-17	intronic	PHGDH
Region42:rs1112718	0	rs1112718	10	94479107	A	G	1.1114	2.46e-10	1.1114	2.46e-10	rs7923837	G	A	0.931	1	1.106	2.02e-09	10:94481917__d1:d1__rs7923837	G	A	1.06	0.000133	rs7923837	G	A	1.103	3.35e-07	1.086	2.08e-17	intergenic	HHEX(dist=23699),EXOC6(dist=115363)
Region54:rs35703946	0	rs35703946	16	86021505	G	A	1.1883	1.94e-09	1.1883	1.94e-09	rs35703946	G	A	1	1	1.188	1.94e-09	16:86021505__d1:d1__rs35703946	G	A	1.113	8.2e-07	imm_16_84579006	G	A	1.112	0.000106	1.132	2.83e-17	intergenic	IRF8(dist=65294),LINC01082(dist=208282)
Region41:rs12434551	0	rs12434551	14	69253364	A	T	1.1095	1.83e-10	1.1095	1.83e-10	rs8022092	C	A	0.786	0.969	1.096	1.96e-08	14:69265564:imm_14_68335317	C	A	1.084	4.05e-08	imm_14_68335317	C	A	1.062	0.0011	1.082	4.14e-17	intergenic	RAD51B(dist=190626),ZFP36L1(dist=1008)
Region44:rs12365699	1	rs34026809	11	118480695	C	G	0.8322	1.45e-07	0.8643	2.39e-05	rs585039	A	C	0.143	1	0.93	5.54e-05	11:118563381:imm_11_118068591	A	C	0.901	1.9e-10	imm_11_118068591	A	C	0.925	0.000132	0.917	7.68e-17	intronic	PHLDB1
Region123:rs62013236	0	rs62013236	15	79247482	C	T	1.1334	2.07e-06	1.1334	2.07e-06	rs10152892	A	C	0.491	0.848	1.096	2.11e-05	15:79231203:imm_15_77018258	A	C	1.127	1.4e-10	imm_15_77018258	A	C	1.085	0.000554	1.106	8.53e-17	intergenic	CTSH(dist=10062),RASGRF1(dist=4807)
Region185:rs9909593	0	rs9909593	17	37970149	A	G	0.9311	1.16e-05	0.9311	1.16e-05	rs9909593	A	G	1	1	0.931	1.16e-05	17:37970149__d1:d1__rs9909593	A	G	0.911	1.62e-10	imm_17_35223675	A	G	0.94	0.000826	0.925	8.57e-17	intronic	IKZF3
Region259:rs2986736	0	rs2986736	1	6512547	T	C	0.8994	3.41e-05	0.8994	3.41e-05	rs3007421	G	A	0.41	0.916	0.912	8.77e-05	1:6530189:rs3007421	G	A	0.884	8.71e-09	rs3007421	G	A	0.882	2.83e-06	0.893	8.91e-17	intronic	ESPN
Region91:chr13:100026952	0	chr13:100026952	13	100026952	A	C	1.7768	4.07e-07	1.7768	4.07e-07	rs4772201	A	G	0.152	1	1.088	0.000108	13:100086259:1kg_13_98884260	A	G	1.126	1.49e-09	1kg_13_98884260	A	G	1.114	1.25e-05	1.11	8.98e-17	ncRNA_intronic	MIR548AN
Region9:rs438613	1	rs13327021	3	27783015	C	T	0.8931	4.5e-11	0.8912	1.73e-11	rs12330493	T	G	0.919	0.983	0.899	2.93e-10	3:27791614:rs12330493	T	G	0.94	4.32e-05	1kg_3_27766618	T	G	0.928	7.69e-05	0.923	1.55e-16	intergenic	EOMES(dist=18809),CMC1(dist=500109)
Region13:rs11809700	1	rs12133753	1	92222089	C	T	1.1367	8.53e-09	1.1329	1.92e-08	rs9887787	C	T	1	1	1.137	8.58e-09	1:92222143:rs9887787	C	T	1.126	3.46e-09	NA	NA	NA	NA	NA	1.131	1.67e-16	intronic	TGFBR3
Region75:chr7:50328339	0	chr7:50328339	7	50328339	A	G	1.5893	4.17e-08	1.5893	4.17e-08	rs28625973	A	G	0.1	1	1.072	0.000323	7:50334208:imm_7_50304754	A	G	1.101	3.16e-09	imm_7_50304754	A	G	1.097	6.82e-06	1.091	2.58e-16	intergenic	C7orf72(dist=129487),IKZF1(dist=15340)
Region128:rs34299154	1	rs61863928	10	64449549	G	T	1.1152	5.45e-08	1.0734	0.0002044	rs224032	G	A	0.479	0.963	1.082	4.77e-06	10:64521829__d1:d1__imm_10_64191835	G	A	1.09	2.84e-07	imm_10_64191835	G	A	1.098	8.48e-06	1.089	3.01e-16	intergenic	ZNF365(dist=17778),ADO(dist=114967)
Region53:rs2317231	0	rs2317231	1	157686337	G	T	1.1058	1.9e-09	1.1058	1.9e-09	rs3761959	C	T	0.84	0.929	1.099	1.03e-08	1:157669278:rs3761959	C	T	1.078	3.99e-07	rs3761959	C	T	1.061	0.00144	1.08	3.25e-16	intergenic	FCRL3(dist=15690),FCRL2(dist=29186)
Region6:chr16:11213951	1	chr16:11353879	16	11353879	C	T	0.4845	6e-09	0.469	1.12e-09	rs36090551	G	T	0.108	1	0.913	2.03e-06	16:11443873:imm_16_11351374	G	T	0.911	1.37e-08	imm_16_11351374	G	T	0.931	0.000597	0.917	5.01e-16	intergenic	SOCS1(dist=3840),TNP2(dist=7835)
Region38:rs12622670	0	rs12622670	2	68646536	T	C	1.1127	1.04e-10	1.1127	1.04e-10	rs3816281	T	G	0.308	0.985	1.115	2.27e-09	exm198604	T	G	1.071	4.32e-05	imm_2_68461451	T	G	1.088	6.19e-05	1.09	5.08e-16	intergenic	PLEK(dist=21951),FBXO48(dist=42969)
Region82:rs3737798	1	rs983494	1	160703965	G	A	1.1067	3.4e-07	1.1061	3.88e-07	rs3766374	G	A	0.63	0.981	1.088	3.25e-06	1:160720554:imm_1_158987178	G	A	1.095	2.17e-08	imm_1_158987178	G	A	1.076	0.000335	1.088	6.1e-16	intergenic	CD48(dist=22324),SLAMF7(dist=4882)
Region301:chr4:103128873	1	rs6533052	4	103911781	A	G	1.0666	8.01e-05	1.0668	7.7e-05	chr4:103551603	G	A	0.294	0.555	1.128	0.000913	4:103551603:rs7665090	G	A	1.095	6.62e-10	rs7665090	G	A	1.08	3.37e-05	1.093	7.03e-16	intronic	SLC9B1
Region83:rs4796224	0	rs4796224	17	34842521	A	G	0.9181	1.62e-07	0.9181	1.62e-07	rs2306593	T	C	0.876	0.994	0.919	2.58e-07	17:34866546:rs2306593	T	C	0.914	8.23e-10	NA	NA	NA	NA	NA	0.916	1.13e-15	UTR5	ZNHIT3(NM_001281433:c.-23A>G,NM_001281432:c.-23A>G,NM_004773:c.-23A>G,NM_001281434:c.-23A>G)
Region161:rs72922276	0	rs72922276	1	65429319	G	A	1.1413	6.88e-06	1.1413	6.88e-06	rs72922276	G	A	1	1	1.141	6.88e-06	1:65429319__d2:d2__rs72922276	G	A	1.181	2.79e-11	NA	NA	NA	NA	NA	1.164	1.41e-15	intronic	JAK1
Region99:chr1:32738415	0	chr1:32738415	1	32738415	G	A	0.8736	5.04e-07	0.8736	5.04e-07	rs10914539	G	T	0.879	0.97	0.875	5.35e-07	1:32715641__d1:d1__rs10914539	G	T	0.888	4.76e-10	NA	NA	NA	NA	NA	0.884	1.44e-15	intronic	LCK
Region5:rs11256593	1	rs12722559	10	6070273	C	A	1.1454	2.78e-07	1.2494	2.53e-21	rs62626325	G	A	0.794	0.976	1.121	2.2e-05	10:6121285:imm_10_6161291	G	A	1.157	1.36e-08	imm_10_6161291	G	A	1.129	0.000197	1.137	1.76e-15	intronic	IL2RA
Region59:rs12147246	0	rs12147246	14	103265844	G	A	0.9054	4.29e-09	0.9054	4.29e-09	rs8006649	G	A	1	1	0.908	1.3e-08	14:103276855:rs8006649	G	A	0.918	2.59e-08	NA	NA	NA	NA	NA	0.914	1.98e-15	intronic	TRAF3
Region566:rs1801133	0	rs1801133	1	11856378	A	G	0.924	0.0002721	0.924	0.0002721	rs1801133	A	G	1	1	0.924	0.000272	1:11856378:rs1801133	A	G	0.892	8.33e-13	NA	NA	NA	NA	NA	0.903	2.31e-15	exonic	MTHFR
Region78:rs405343	0	rs405343	16	1067832	G	T	0.8884	4.72e-08	0.8884	4.72e-08	rs108990	T	C	0.964	0.991	0.89	6.16e-08	16:1065433:rs108990	T	C	0.905	1.79e-07	rs108990	T	C	0.935	0.0044	0.908	3.05e-15	intergenic	SOX8(dist=30853),SSTR5-AS1(dist=46250)
Region130:rs7731626	0	rs7731626	5	55444683	G	A	1.0974	2.85e-06	1.0974	2.85e-06	rs71624119	G	A	0.542	0.981	1.094	1.91e-05	5:55440730__d1:d1__imm_5_55476487	G	A	1.082	6.41e-06	imm_5_55476487	G	A	1.114	8.74e-07	1.094	3.89e-15	intronic	ANKRD55
Region13:rs11809700	3	rs58394161	1	92939959	T	C	0.9057	0.0008627	0.8425	1.25e-13	rs58394161	T	C	1	1	0.906	0.000863	1:92939959__d1:d1__rs58394161	T	C	0.875	6.03e-08	1kg_1_92712547	T	C	0.872	8.27e-06	0.883	1.37e-14	downstream	GFI1
Region594:rs9863496	0	rs9863496	3	18798848	T	C	0.9359	0.0003101	0.9359	0.0003101	rs12106877	T	C	0.533	0.971	0.943	0.000384	3:18709522:1kg_3_18684526	T	C	0.924	1.14e-07	1kg_3_18684526	T	C	0.922	1.86e-05	0.93	2.75e-14	intergenic	SATB1-AS1(dist=227242),KCNH8(dist=391169)
Region111:rs2084007	1	rs244656	5	133449827	A	T	1.1077	2.57e-05	1.1168	5.07e-06	rs756699	T	C	0.969	1	1.105	3.57e-05	5:133446575:rs756699	T	C	1.114	5.95e-07	rs756699	T	C	1.116	6.87e-05	1.112	2.96e-14	upstream	TCF7
Region71:rs12925972	2	rs6564681	16	79652720	T	C	0.9104	2.23e-07	0.9099	1.8e-07	rs7196953	G	A	0.969	0.994	0.915	8.38e-07	16:79649394__d1:d1__rs7196953	G	A	0.93	5.23e-06	rs7196953	G	A	0.931	0.000332	0.925	3.7e-14	intergenic	MAF(dist=18098),LOC102467146(dist=102489)
Region81:rs6742	0	rs6742	20	62374441	C	T	1.1727	1.3e-07	1.1727	1.3e-07	rs1151625	C	T	0.271	0.951	1.169	1.58e-06	exm1560630	C	T	1.147	1.12e-06	imm_20_61840441	C	T	1.129	0.000977	1.149	4.11e-14	UTR3	SLC2A4RG(NM_020062:c.*98C>T)
Region82:rs3737798	0	rs3737798	1	160389984	A	G	1.0911	1.4e-07	1.0911	1.4e-07	rs12086448	A	G	0.895	0.994	1.085	6.17e-07	1:160393905__d1:d1__rs12086448	A	G	1.068	9.47e-06	rs12086448	A	G	1.07	0.000272	1.074	4.12e-14	intronic	VANGL2
Region71:rs12925972	1	rs17724508	16	79350204	T	C	1.2375	2.59e-08	1.2313	5.3e-08	rs17797448	C	T	0.618	1	1.191	3.11e-08	16:79348278__d1:d1__rs17797448	C	T	1.121	2.75e-05	rs17797448	C	T	1.121	0.00111	1.143	6.07e-14	intergenic	WWOX(dist=103640),MAF(dist=277541)
Region185:rs9909593	1	rs883871	17	38252660	G	A	0.8967	7.08e-06	0.9009	1.65e-05	rs883871	G	A	1	1	0.897	7.08e-06	17:38252660__d1:d1__rs883871	G	A	0.879	2.08e-09	NA	NA	NA	NA	NA	0.887	8.56e-14	intronic	NR1D1
Region116:rs9308424	0	rs9308424	1	212877776	A	G	0.9128	1.34e-06	0.9128	1.34e-06	rs9308424	A	G	1	1	0.913	1.34e-06	1:212877776__d1:d1__rs9308424	A	G	0.914	1.42e-08	NA	NA	NA	NA	NA	0.914	9.25e-14	intergenic	BATF3(dist=4449),NSL1(dist=21719)
Region101:rs2269434	0	rs2269434	11	47360412	T	C	0.9175	5.24e-07	0.9175	5.24e-07	rs2957873	A	G	0.441	0.977	0.916	1.53e-05	11:47249294:rs2957873	A	G	0.917	2.52e-06	rs2957873	A	G	0.918	0.000206	0.917	1.47e-13	intronic	MYBPC3
Region342:rs719316	0	rs719316	6	16672760	T	C	1.0674	7.05e-05	1.0674	7.05e-05	rs719316	T	C	1	1	1.067	7.05e-05	6:16672760__d2:d2__rs719316	T	C	1.087	1.67e-08	rs719316	T	C	1.056	0.00373	1.072	1.62e-13	intronic	ATXN1
Region111:rs2084007	0	rs2084007	5	133891282	C	T	1.0826	1.15e-06	1.0826	1.15e-06	rs2084007	C	T	1	1	1.083	1.15e-06	5:133891282__d1:d1__rs2084007	C	T	1.084	3.44e-08	NA	NA	NA	NA	NA	1.084	1.91e-13	intronic	JADE2
Region373:rs6738544	0	rs6738544	2	191989356	C	A	1.0684	9.49e-05	1.0684	9.49e-05	rs6738544	C	A	1	1	1.068	9.49e-05	2:191989356:rs6738544	C	A	1.061	0.000112	imm_2_191697601	C	A	1.104	2.98e-07	1.074	2.4e-13	intronic	STAT4
Region60:rs7975763	0	rs7975763	12	123604053	C	T	0.886	7.8e-09	0.886	7.8e-09	rs883263	G	A	0.83	0.943	0.899	3.24e-08	12:123485188:imm_12_122051141	G	A	0.938	0.000291	imm_12_122051141	G	A	0.925	0.000473	0.921	2.99e-13	intergenic	PITPNM2(dist=9017),MPHOSPH9(dist=36890)
Region72:rs34695601	0	rs34695601	14	76014298	T	C	1.1157	3.17e-08	1.1157	3.17e-08	rs175706	G	A	0.169	0.794	1.088	5.41e-07	14:75976200:rs175706	G	A	1.08	2.04e-07	NA	NA	NA	NA	NA	1.083	5.56e-13	downstream	BATF
Region56:rs6990534	2	rs735542	8	128175696	A	G	1.0887	2.38e-06	1.0881	2.66e-06	rs2445610	G	A	0.226	0.98	1.055	0.00176	8:128197088:rs2445610	G	A	1.07	9.59e-06	rs2445610	G	A	1.101	4.4e-07	1.073	5.66e-13	intergenic	PRNCR1(dist=70856),CASC19(dist=24335)
Region172:rs249677	0	rs249677	5	141539339	C	A	0.9256	8.99e-06	0.9256	8.99e-06	rs249677	C	A	1	1	0.926	8.99e-06	5:141539339__d1:d1__rs249677	C	A	0.927	6.46e-07	imm_5_141519523	C	A	0.946	0.00392	0.931	5.73e-13	intergenic	NDFIP1(dist=5331),SPRY4(dist=150653)
Region70:rs6496663	0	rs6496663	15	90887584	A	C	0.9043	2.78e-08	0.9043	2.78e-08	rs7183707	G	T	0.928	0.981	0.903	3.03e-08	15:90883733:rs7183707	G	T	0.929	4.04e-06	NA	NA	NA	NA	NA	0.918	1.13e-12	intergenic	NGRN(dist=72141),GABARAPL3(dist=2179)
Region169:rs6589939	0	rs6589939	11	122518525	A	G	0.9275	8.67e-06	0.9275	8.67e-06	rs11605422	C	T	0.923	0.961	0.93	2e-05	11:122534190:rs11605422	C	T	0.918	1.62e-08	NA	NA	NA	NA	NA	0.924	1.75e-12	intergenic	MIR100HG(dist=444755),UBASH3B(dist=7873)
Region55:rs57116599	1	chr2:112492986	2	112492986	T	C	0.8343	2.01e-06	0.8024	3.5e-09	rs12373588	T	G	0.299	0.931	0.926	3.93e-06	2:112466265:rs12373588	T	G	0.93	1.54e-06	rs12373588	T	G	0.953	0.00933	0.935	1.78e-12	intergenic	MIR4435-1HG(dist=240294),ANAPC1(dist=32228)
Region303:rs4262739	0	rs4262739	11	128421175	A	G	0.9351	5.37e-05	0.9351	5.37e-05	rs3809006	T	C	0.562	0.906	0.951	0.00247	11:128410836:imm_11_127916046	T	C	0.925	1.38e-07	imm_11_127916046	T	C	0.937	0.0004	0.937	4.41e-12	intronic	ETS1
Region118:rs2289746	0	rs2289746	3	105455955	C	T	1.0889	1.48e-06	1.0889	1.48e-06	rs2289746	C	T	1	1	1.089	1.48e-06	3:105455955__d1:d1__rs2289746	C	T	1.081	6.46e-07	NA	NA	NA	NA	NA	1.085	4.59e-12	intronic	CBLB
Region20:rs62420820	4	rs17780048	6	138179146	C	T	1.1759	0.0002208	1.254	1.07e-07	rs17780429	G	A	0.425	1	1.075	0.00376	6:138222588:imm_6_138264281	G	A	1.128	1.57e-08	imm_6_138264281	G	A	1.088	0.00189	1.101	5.15e-12	ncRNA_intronic	LOC100130476
Region193:chr2:203693277	1	rs12614091	2	204632861	A	T	1.0741	0.0003583	1.0698	0.0007448	rs6435203	A	G	0.706	0.983	1.051	0.00712	2:204611195:imm_2_204319440	A	G	1.091	2.01e-07	imm_2_204319440	A	G	1.085	8.58e-05	1.076	6.18e-12	intergenic	CD28(dist=29225),CTLA4(dist=99650)
Region218:rs4409785	0	rs4409785	11	95311422	T	C	0.9137	2.09e-05	0.9137	2.09e-05	rs4409785	T	C	1	1	0.914	2.09e-05	11:95311422__d1:d1__rs4409785	T	C	0.918	8e-06	rs4409785	T	C	0.93	0.00225	0.92	6.87e-12	intergenic	LOC100129203(dist=343854),FAM76B(dist=190684)
Region79:rs61884005	1	chr11:14868316	11	14868316	A	G	0.721	1.13e-06	0.7068	2.26e-07	chr11:14876718	G	A	0.785	1	0.729	1.68e-06	11:14876718:chr11:14876718	G	A	0.8	5.68e-07	NA	NA	NA	NA	NA	0.777	8.76e-12	intronic	PDE3B
Region7:rs11749040	1	chr5:40429250	5	40429250	A	T	0.9131	2.32e-07	0.973	0.09169	rs9292776	G	A	1	1	0.914	2.81e-07	5:40437845__d1:d1__rs9292776	G	A	0.955	0.00373	imm_5_40473602	G	A	0.924	9.47e-05	0.933	1.02e-11	intergenic	LINC00603(dist=375824),PTGER4(dist=250782)
Region55:rs57116599	0	rs57116599	2	112770799	A	G	0.8869	2.59e-09	0.8869	2.59e-09	rs57116599	A	G	1	1	0.887	2.59e-09	2:112770799__d1:d1__rs57116599	A	G	0.935	0.000138	NA	NA	NA	NA	NA	0.914	1.11e-11	intronic	MERTK
Region225:rs11231749	0	rs11231749	11	64095178	C	T	1.0758	2.34e-05	1.0758	2.34e-05	rs694739	A	G	0.274	1	1.072	3.79e-05	11:64097233:rs694739	A	G	1.057	0.000226	rs694739	A	G	1.08	5.24e-05	1.068	1.12e-11	intergenic	PRDX5(dist=5883),CCDC88B(dist=12512)
Region96:rs2705616	0	rs2705616	4	87862396	G	C	0.9207	4.35e-07	0.9207	4.35e-07	rs2705618	T	C	0.969	0.995	0.925	1.74e-06	4:87837546:rs2705618	T	C	0.931	1.39e-06	NA	NA	NA	NA	NA	0.928	1.15e-11	intronic	AFF1
Region617:rs10245867	0	rs10245867	7	28142186	G	T	0.9393	0.00033	0.9393	0.00033	rs10245867	G	T	1	1	0.939	0.00033	7:28142186:rs10245867	G	T	0.944	0.000173	imm_7_28108711	G	T	0.914	5.36e-06	0.935	1.22e-11	intronic	JAZF1
Region90:rs6837324	0	rs6837324	4	48127262	A	G	0.9173	3.16e-07	0.9173	3.16e-07	rs17470892	T	C	0.864	0.932	0.922	9.43e-07	4:48143201:rs17470892	T	C	0.934	3.48e-06	rs17470892	T	C	0.965	0.0562	0.938	1.34e-11	intronic	TXK
Region68:rs10936602	0	rs10936602	3	169536637	T	C	1.1145	1.68e-08	1.1145	1.68e-08	rs10936599	C	T	0.652	0.813	1.106	1.24e-07	3:169492101__d1:d1__rs10936599	C	T	1.063	0.000352	rs10936599	C	T	1.061	0.0066	1.077	1.9e-11	intergenic	LRRC34(dist=6063),LRRIQ4(dist=3073)
Region147:rs34681760	0	rs34681760	5	6712834	C	T	1.0835	5.28e-06	1.0835	5.28e-06	rs34681760	C	T	1	1	1.084	5.28e-06	5:6712834:rs34681760	C	T	1.081	8.5e-07	NA	NA	NA	NA	NA	1.082	2.01e-11	intergenic	LOC100505625(dist=5010),PAPD7(dist=1884)
Region77:rs9992763	0	rs9992763	4	109058718	T	G	0.9139	4.51e-08	0.9139	4.51e-08	rs7690934	C	T	0.829	0.976	0.92	3.35e-07	4:109025865:rs7690934	C	T	0.944	9.48e-05	rs7690934	C	T	0.955	0.0152	0.938	2.36e-11	intronic	LEF1
Region33:rs28834106	2	rs34536443	19	10463118	G	C	1.1871	0.001633	1.3037	2.87e-07	rs34536443	G	C	1	1	1.187	0.00163	exm1425579	G	C	1.192	2.81e-05	imm_19_10324118	G	C	1.24	3.91e-05	1.204	3.39e-11	exonic	TYK2
Region228:rs13385171	0	rs13385171	2	65661843	C	T	1.0724	2.42e-05	1.0724	2.42e-05	rs11673987	A	G	0.507	0.853	1.061	0.00055	2:65597671:imm_2_65451175	A	G	1.072	6.12e-06	imm_2_65451175	A	G	1.069	0.00062	1.068	3.47e-11	intergenic	SPRED2(dist=2187),MIR4778(dist=923538)
Region112:rs2726479	0	rs2726479	4	106255589	T	C	0.9238	1.18e-06	0.9238	1.18e-06	rs2726518	A	C	0.694	0.884	0.944	0.000472	4:106173199:rs2726518	A	C	0.938	1.93e-05	rs2726518	A	C	0.921	0.000178	0.937	3.84e-11	intergenic	TET2(dist=54629),PPA2(dist=34645)
Region261:rs3184504	0	rs3184504	12	111884608	T	C	1.0709	3.45e-05	1.0709	3.45e-05	rs3184504	T	C	1	1	1.071	3.45e-05	12:111884608__d2:d2__rs3184504	T	C	1.07	3.76e-06	imm_12_110368991	T	C	1.047	0.0138	1.064	4.24e-11	exonic	SH2B3
Region66:rs9955954	0	rs9955954	18	56348044	G	A	0.8958	1.54e-08	0.8958	1.54e-08	rs4545915	A	G	0.977	0.992	0.898	3.49e-08	18:56422868:rs4545915	A	G	0.934	0.0001	NA	NA	NA	NA	NA	0.918	4.85e-11	intronic	MALT1
Region159:rs760517	0	rs760517	22	37258986	C	T	1.0877	6.62e-06	1.0877	6.62e-06	rs4821544	T	C	0.622	0.941	1.082	1.31e-05	22:37258503__d1:d1__rs4821544	T	C	1.064	0.000105	rs4821544	T	C	1.064	0.00192	1.07	5.22e-11	intronic	NCF4
Region159:rs760517	3	rs5756405	22	37310954	A	G	1.0599	0.0003876	1.0706	2.44e-05	rs2413436	A	G	1	1	1.057	0.000687	22:37312561:rs2413436	A	G	1.068	9.34e-06	rs2413436	A	G	1.069	0.000492	1.065	5.35e-11	intronic	CSF2RB
Region57:rs4325907	1	chr3:100848597	3	100848597	C	T	1.1618	2.05e-05	1.1813	2.03e-06	chr3:100902575	T	C	0.832	0.945	1.143	0.000119	3:100902575:chr3:100902575	T	C	1.165	1.18e-07	NA	NA	NA	NA	NA	1.156	6.42e-11	intergenic	ABI3BP(dist=136263),IMPG2(dist=92793)
Region187:rs10905353	1	rs1399180	10	8098719	T	C	0.9235	0.0003753	0.9245	0.0004495	rs1399180	T	C	1	1	0.924	0.000375	10:8098719__d1:d1__rs1399180	T	C	0.896	2.76e-08	NA	NA	NA	NA	NA	0.908	7.16e-11	intronic	GATA3
Region75:chr7:50328339	1	rs10230723	7	50239880	A	T	1.1125	2.29e-06	1.1073	5.84e-06	rs921911	A	G	0.99	1	1.111	2.92e-06	7:50241812:rs921911	A	G	1.089	2.14e-05	rs921911	A	G	1.056	0.0312	1.088	7.69e-11	intergenic	C7orf72(dist=41028),IKZF1(dist=103799)
Region44:rs12365699	3	chr11:118783424	11	118783424	G	A	1.2496	3.07e-05	1.3559	6.5e-09	chr11:118762073	G	A	0.946	1	1.246	3.46e-05	11:118762073:chr11:118762073	G	A	1.284	5.41e-07	NA	NA	NA	NA	NA	1.266	8.76e-11	intergenic	BCL9L(dist=1811),UPK2(dist=43584)
Region76:rs7855251	0	rs7855251	9	100868189	T	C	1.1164	4.23e-08	1.1164	4.23e-08	rs4743150	C	T	0.454	0.775	1.075	0.000273	exm-rs4743150	C	T	1.073	8.09e-05	rs4743150	C	T	1.087	0.000343	1.077	1.23e-10	intronic	TRIM14
Region248:rs6911131	0	rs6911131	6	143865221	A	G	0.864	3.09e-05	0.864	3.09e-05	rs12206238	C	T	0.659	0.928	0.887	8.99e-05	6:143867406:rs12206238	C	T	0.888	2.7e-05	rs12206238	C	T	0.904	0.00344	0.892	1.31e-10	intergenic	FUCA2(dist=32201),LOC285740(dist=10031)
Region97:rs17051321	0	rs17051321	4	122119449	C	T	0.9097	4.95e-07	0.9097	4.95e-07	rs17051321	C	T	1	1	0.91	4.95e-07	4:122119449__d2:d2__rs17051321	C	T	0.932	4.1e-05	NA	NA	NA	NA	NA	0.922	1.41e-10	intronic	TNIP3
Region69:rs7222450	0	rs7222450	17	43407670	A	G	1.1034	1.78e-08	1.1034	1.78e-08	rs7216796	A	G	0.674	0.912	1.092	7.61e-08	17:43392208:rs7216796	A	G	1.042	0.00545	rs7216796	A	G	1.055	0.00374	1.062	2.09e-10	intergenic	MAP3K14(dist=13240),ARHGAP27(dist=63598)
Region117:rs9977672	1	rs2836438	21	39864727	G	A	0.9057	2.98e-05	0.9053	2.71e-05	rs1041796	T	C	1	1	0.908	4.38e-05	21:39852472:rs1041796	T	C	0.901	1.39e-06	NA	NA	NA	NA	NA	0.904	2.62e-10	intronic	ERG
Region240:rs73075598	1	rs10951154	7	27135314	T	C	0.9044	6.73e-05	0.9187	0.0006862	rs706015	T	G	0.302	0.627	0.937	0.00211	7:27014988:imm_7_26981513	T	G	0.948	0.00484	imm_7_26981513	T	G	0.879	8.61e-08	0.926	3.05e-10	exonic	HOXA1
Region36:rs2248137	1	rs2585447	20	52744437	T	C	0.8792	7.89e-08	0.9327	0.002164	rs2616277	C	T	0.969	1	0.883	1.49e-07	20:52745040:rs2616277	C	T	0.928	0.000304	rs2616277	C	T	0.951	0.0545	0.919	3.13e-10	intergenic	BCAS1(dist=57133),CYP24A1(dist=25551)
Region751:chr8:95125803	1	chr8:95851818	8	95851818	T	G	0.8932	0.0009061	0.893	0.0008757	chr8:95826590	T	C	1	1	0.894	0.00102	8:95826590:chr8:95826590	T	C	0.847	3.98e-08	NA	NA	NA	NA	NA	0.867	3.23e-10	intronic	INTS8
Region164:chr6:119215402	0	chr6:119215402	6	119215402	A	C	1.0833	8.15e-06	1.0833	8.15e-06	chr6:119215402	A	C	1	1	1.083	8.15e-06	6:119215402__d1:d1__kgp11149079	A	C	1.073	8.7e-06	NA	NA	NA	NA	NA	1.078	3.24e-10	UTR5	ASF1A(NM_014034:c.-176A>C)
Region252:rs10191360	0	rs10191360	2	136884679	T	C	1.1016	3.19e-05	1.1016	3.19e-05	rs11897084	A	G	0.851	0.935	1.105	5.02e-05	2:136861225:rs11897084	A	G	1.076	1.19e-06	NA	NA	NA	NA	NA	1.084	3.85e-10	intergenic	CXCR4(dist=8954),THSD7B(dist=863783)
Region66:rs9955954	3	rs4940730	18	56269737	A	G	1.0599	0.0007057	1.0254	0.1291	rs9947399	G	A	0.679	1	1.057	0.00132	18:56271544:rs9947399	G	A	1.074	2.09e-06	rs9947399	G	A	1.052	0.00699	1.063	3.9e-10	intronic	ALPK2
Region17:rs1800693	3	rs12832171	12	6441622	C	G	1.3813	0.0009452	0.8861	1.91e-11	rs767455	T	C	0.814	0.953	1.127	0.00697	12:6450945:chr12:6450945	T	C	1.229	4.39e-08	imm_12_6321206	T	C	1.115	0.0223	1.166	4.13e-10	intronic	TNFRSF1A
Region136:rs13428812	2	rs11125803	2	25052177	T	C	0.9416	0.001722	0.9271	5.98e-05	rs2082881	A	G	0.972	1	0.945	0.0029	2:25038268:rs2082881	A	G	0.942	0.000683	rs2082881	A	G	0.908	6.1e-06	0.934	5.45e-10	intronic	ADCY3
Region654:rs73414214	0	rs73414214	7	105706462	C	A	1.1086	0.0003744	1.1086	0.0003744	rs3801275	T	C	0.894	0.968	1.105	0.000719	7:105751772:rs3801275	T	C	1.147	1.45e-07	NA	NA	NA	NA	NA	1.128	6.34e-10	intergenic	CDHR3(dist=29585),SYPL1(dist=24352)
Region173:rs13414105	0	rs13414105	2	30472442	C	A	1.105	9.4e-06	1.105	9.4e-06	rs10171296	A	G	0.704	0.96	1.097	1.55e-05	2:30481309:rs10171296	A	G	1.087	1.01e-05	NA	NA	NA	NA	NA	1.091	6.9e-10	intronic	LBH
Region212:rs11919880	0	rs11919880	3	32962051	A	G	1.0732	1.97e-05	1.0732	1.97e-05	rs6550177	T	C	0.832	0.932	1.071	3.52e-05	3:32979088:imm_3_32954092	T	C	1.05	0.000999	imm_3_32954092	T	C	1.063	0.00107	1.06	7.63e-10	intergenic	TRIM71(dist=28280),CCR4(dist=31015)
Region126:rs7698247	2	rs13136820	4	40307564	C	T	1.073	0.0001235	1.0886	3.03e-06	rs6832151	G	T	0.722	0.969	1.067	0.000376	4:40303633:rs6832151	G	T	1.086	4.02e-07	NA	NA	NA	NA	NA	1.078	7.79e-10	intergenic	RHOH(dist=61180),LOC101060498(dist=1638)
Region63:rs354033	0	rs354033	7	149289464	G	A	1.114	1.21e-08	1.114	1.21e-08	rs735120	C	T	1	1	1.115	1.27e-08	7:149313811:rs735120	C	T	1.055	0.00162	NA	NA	NA	NA	NA	1.081	7.99e-10	ncRNA_intronic	ZNF767P
Region15:chr3:121765368	2	chr3:121783015	3	121783015	T	G	1.1421	7.66e-05	1.2386	5.76e-12	rs9282641	G	A	0.954	1	1.138	9.82e-05	3:121796768__d1:d1__rs9282641	G	A	1.119	5.95e-05	rs9282641	G	A	1.1	0.00886	1.12	8.32e-10	intronic	CD86
Region45:rs802730	0	rs802730	6	128280104	T	C	1.1211	3.24e-10	1.1211	3.24e-10	rs802725	T	G	0.981	1	1.118	9.23e-10	6:128282029:rs802725	T	G	1.05	0.00259	imm_6_128323722	T	G	1.027	0.192	1.065	1.08e-09	intergenic	THEMIS(dist=40328),PTPRK(dist=9820)
Region218:rs4409785	1	rs56095240	11	95421830	T	A	0.8872	1.97e-05	0.8885	2.47e-05	rs72981578	C	T	0.958	1	0.89	2.72e-05	11:95420123:rs72981578	C	T	0.91	8.31e-06	NA	NA	NA	NA	NA	0.902	1.13e-09	intergenic	LOC100129203(dist=454262),FAM76B(dist=80276)
Region133:rs11852059	0	rs11852059	14	52306091	A	C	0.908	3.02e-06	0.908	3.02e-06	rs4468527	G	A	0.303	0.81	0.889	5.07e-06	14:52325131:rs4468527	G	A	0.916	0.000174	rs4468527	G	A	0.941	0.0403	0.913	1.19e-09	intergenic	FRMD6(dist=108647),GNG2(dist=20931)
Region80:rs531612	0	rs531612	11	65705432	C	T	0.9155	9.41e-08	0.9155	9.41e-08	rs531612	C	T	1	1	0.916	9.41e-08	11:65705432__d1:d1__rs531612	C	T	0.952	0.00069	NA	NA	NA	NA	NA	0.936	1.21e-09	intergenic	DRAP1(dist=16384),TSGA10IP(dist=7683)
Region569:rs6789653	0	rs6789653	3	141150990	G	A	1.0667	0.0002778	1.0667	0.0002778	rs9846396	C	T	0.655	0.992	1.058	0.000655	3:141140968:rs9846396	C	T	1.053	0.000544	rs9846396	C	T	1.073	0.000198	1.06	1.3e-09	intronic	ZBTB38
Region120:rs7260482	0	rs7260482	19	45143942	A	C	0.9152	1.84e-06	0.9152	1.84e-06	rs7260482	A	C	1	1	0.915	1.84e-06	19:45143942__d2:d2__rs7260482	A	C	0.938	0.000116	NA	NA	NA	NA	NA	0.928	1.43e-09	intergenic	IGSF23(dist=3861),PVR(dist=3156)
Region82:rs3737798	4	rs6427540	1	160634588	C	T	1.1124	3.2e-05	1.1225	5.76e-06	rs6427540	C	T	1	1	1.112	3.2e-05	1:160634588__d1:d1__rs6427540	C	T	1.101	1.09e-05	NA	NA	NA	NA	NA	1.106	1.48e-09	intergenic	SLAMF1(dist=17487),CD48(dist=13948)
Region222:rs6672420	0	rs6672420	1	25291010	T	A	0.9316	2.23e-05	0.9316	2.23e-05	rs7550552	T	C	0.959	1	0.937	5.08e-05	1:25299602:imm_1_25172189	T	C	0.941	3.95e-05	imm_1_25172189	T	C	0.949	0.0646	0.94	1.48e-09	exonic	RUNX3
Region59:rs12147246	2	rs12588969	14	103230758	C	G	0.9313	0.0001897	0.9148	1.81e-06	rs10141746	G	A	0.885	0.961	0.939	0.00113	14:103237259:rs10141746	G	A	0.922	3.17e-07	NA	NA	NA	NA	NA	0.929	1.82e-09	intergenic	RCOR1(dist=33845),TRAF3(dist=13058)
Region57:rs4325907	0	rs4325907	3	101749022	T	C	0.9055	3.68e-09	0.9055	3.68e-09	rs771767	G	A	0.672	1	0.908	9.66e-08	3:101748638:rs771767	G	A	0.948	0.00107	NA	NA	NA	NA	NA	0.93	1.99e-09	intergenic	LOC152225(dist=32252),ZPLD1(dist=404837)
Region40:rs35486093	1	rs11161550	1	85682020	A	G	0.9166	6.27e-07	0.9597	0.01213	rs233100	A	G	0.244	0.528	0.934	8.03e-05	1:85772009:rs233100	A	G	0.948	0.000512	rs233100	A	G	0.945	0.00318	0.943	2.06e-09	intergenic	SYDE2(dist=15292),C1orf52(dist=33617)
Region58:rs11083862	0	rs11083862	19	47638539	A	T	1.106	4.07e-09	1.106	4.07e-09	rs307896	G	A	0.285	1	1.096	1.21e-06	19:47661493:rs307896	G	A	1.062	0.000227	NA	NA	NA	NA	NA	1.077	2.44e-09	intronic	SAE1
Region201:rs10271373	0	rs10271373	7	138729795	C	A	0.9316	1.65e-05	0.9316	1.65e-05	rs10271373	C	A	1	1	0.932	1.65e-05	7:138729795__d2:d2__rs10271373	C	A	0.961	0.00566	rs10271373	C	A	0.941	0.000935	0.946	3.11e-09	UTR3	ZC3HAV1(NM_020119:c.*2545G>T)
Region299:rs7620803	2	chr3:112693983	3	112693983	T	G	1.2892	0.001152	1.2904	0.001086	chr3:112693983	T	G	1	1	1.289	0.00115	3:112693983:chr3:112693983	T	G	1.421	4.83e-07	NA	NA	NA	NA	NA	1.361	3.24e-09	upstream	CD200R1
Region549:rs4728142	0	rs4728142	7	128573967	G	A	0.9406	0.0002585	0.9406	0.0002585	rs4728142	G	A	1	1	0.941	0.000259	exm-rs4728142	G	A	0.948	0.000411	rs4728142	G	A	0.945	0.00235	0.945	3.37e-09	intergenic	KCP(dist=23194),IRF5(dist=4024)
Region6:chr16:11213951	2	rs2286974	16	11114512	G	A	0.8965	1.51e-07	0.8477	2.61e-23	rs1985372	T	C	1	1	0.897	1.71e-07	16:11114839:rs1985372	T	C	0.927	0.00415	imm_16_11022340	T	C	NA	NA	0.908	4.09e-09	intronic	CLEC16A
Region107:rs8062446	0	rs8062446	16	57077094	T	C	1.0885	8.41e-07	1.0885	8.41e-07	rs9937051	T	C	0.13	0.59	1.105	6.41e-06	16:57106671:rs9937051	T	C	1.075	0.000106	NA	NA	NA	NA	NA	1.088	4.3e-09	intronic	NLRC5
Region251:rs13066789	1	rs2590438	3	187565968	T	G	0.9478	0.001561	0.946	0.001052	rs969625	G	A	1	1	0.948	0.00179	3:187567888:rs969625	G	A	0.926	3.96e-07	NA	NA	NA	NA	NA	0.936	4.65e-09	intergenic	BCL6(dist=102455),LPP-AS2(dist=303026)
Region48:rs9591325	1	rs9568402	13	50961957	A	T	0.9129	0.0003227	0.911	0.00023	rs9562970	G	A	0.988	1	0.917	0.000611	13:51002615__d1:d1__rs9562970	G	A	0.939	0.00659	rs9562970	G	A	0.886	2.75e-05	0.918	4.8e-09	ncRNA_intronic	DLEU1
Region33:rs28834106	1	rs12609500	19	11173928	C	T	1.0838	3.74e-05	1.0997	9.18e-07	rs12460421	A	G	0.132	0.573	1.04	0.0189	19:10981352:rs12460421	A	G	1.063	5.04e-05	rs12460421	A	G	1.074	0.000196	1.058	5.27e-09	downstream	SMARCA4
Region339:rs72989863	0	rs72989863	4	164493807	G	A	1.0699	7.01e-05	1.0699	7.01e-05	rs13150896	G	A	0.729	1	1.057	0.000699	4:164499489:rs13150896	G	A	1.073	1.64e-06	NA	NA	NA	NA	NA	1.066	5.55e-09	intronic	MARCH1
Region171:rs12971909	0	rs12971909	19	4466466	G	A	0.9175	8.98e-06	0.9175	8.98e-06	rs2992	T	C	0.196	0.534	0.942	0.000852	19:4443046:rs2992	T	C	0.925	1.3e-06	NA	NA	NA	NA	NA	0.932	5.56e-09	intergenic	UBXN6(dist=8675),HDGFRP2(dist=5727)
Region540:rs4812772	0	rs4812772	20	42579051	C	T	1.0702	0.0002541	1.0702	0.0002541	rs4812773	C	T	0.987	1	1.07	0.000298	20:42579148:rs4812773	C	T	1.078	5.14e-06	NA	NA	NA	NA	NA	1.074	6.17e-09	intronic	TOX2
Region79:rs61884005	0	rs61884005	11	14402930	C	G	1.1436	8.02e-08	1.1436	8.02e-08	rs11023242	C	T	0.708	0.868	1.101	4.82e-05	11:14529099:rs11023242	C	T	1.091	3.19e-05	NA	NA	NA	NA	NA	1.095	6.34e-09	intergenic	RRAS2(dist=16878),COPB1(dist=76119)
Region506:rs962052	0	rs962052	2	151644203	C	T	1.0701	0.0002103	1.0701	0.0002103	rs962052	C	T	1	1	1.07	0.00021	2:151644203__d1:d1__rs962052	C	T	1.063	0.000234	rs962052	C	T	1.053	0.0122	1.063	8.28e-09	intergenic	LOC101929282(dist=152332),RBM43(dist=460525)
Region253:rs3827380	2	rs137955	22	40291807	T	C	1.0647	0.0001947	1.064	0.0002206	rs137956	C	T	0.963	1	1.064	0.000199	22:40293463:rs137956	C	T	1.054	0.000647	rs137956	C	T	1.053	0.00557	1.057	9.63e-09	intergenic	ENTHD1(dist=2013),GRAP2(dist=5279)
Region205:rs4820955	0	rs4820955	22	31622539	A	T	1.1231	1.82e-05	1.1231	1.82e-05	rs2027982	C	T	0.223	0.617	1.065	0.000134	22:31593435:rs2027982	C	T	1.065	2.05e-05	NA	NA	NA	NA	NA	1.065	1.06e-08	intronic	LIMK2
Region67:rs35218683	0	rs35218683	11	321138	C	T	0.7646	1.56e-08	0.7646	1.56e-08	rs1059091	G	A	0.102	0.744	0.901	3.71e-05	11:309127:rs1059091	G	A	0.937	3.8e-05	NA	NA	NA	NA	NA	0.927	1.36e-08	upstream	IFITM3
Region251:rs13066789	0	rs13066789	3	187987624	C	T	1.0716	3.17e-05	1.0716	3.17e-05	rs9839229	T	C	0.71	0.993	1.064	0.00032	3:188000625:rs9839229	T	C	1.069	1.21e-05	NA	NA	NA	NA	NA	1.067	1.5e-08	intronic	LPP
Region857:rs11899404	0	rs11899404	2	12607893	T	C	0.9019	0.0007573	0.9019	0.0007573	rs1534422	A	G	0.103	0.414	0.955	0.00488	2:12640741:rs1534422	A	G	0.948	0.000269	rs1534422	A	G	0.941	0.000908	0.948	1.66e-08	ncRNA_intronic	LOC100506457
Region1736:chr1:154963701	1	chr1:154983036	1	154983036	T	G	0.8892	0.009398	0.9023	0.02	chr1:154977113	A	G	0.809	1	0.893	0.0143	1:154977113:kgp5869294	A	G	0.812	1.01e-07	NA	NA	NA	NA	NA	0.845	1.67e-08	intronic	ZBTB7B
Region226:rs3923387	0	rs3923387	8	144986793	T	C	1.0732	2.35e-05	1.0732	2.35e-05	rs7014582	G	A	0.957	0.978	1.07	4.01e-05	8:144990528:rs7014582	G	A	1.059	0.000102	NA	NA	NA	NA	NA	1.064	1.76e-08	intergenic	EPPK1(dist=34161),PLEC(dist=2522)
Region208:rs61708525	0	rs61708525	12	94661453	G	A	1.0832	1.91e-05	1.0832	1.91e-05	rs61708525	G	A	1	1	1.083	1.91e-05	12:94661453__d1:d1__rs61708525	G	A	1.061	0.00017	NA	NA	NA	NA	NA	1.07	1.8e-08	intronic	PLXNC1
Region84:rs12211604	0	rs12211604	6	7100029	A	G	0.9111	1.86e-07	0.9111	1.86e-07	rs13193887	T	G	0.746	0.891	0.922	1.38e-06	6:7128198:rs13193887	T	G	0.953	0.00142	NA	NA	NA	NA	NA	0.939	2.15e-08	intergenic	LY86(dist=444813),RREB1(dist=7801)
Region16:rs34723276	2	rs11578655	1	101412902	T	G	0.9141	0.0004817	0.8673	4.11e-09	rs11587215	G	A	0.936	0.989	0.918	0.00081	1:101311662:1kg_1_101084250	G	A	0.911	8.69e-05	1kg_1_101084250	G	A	0.938	0.029	0.92	2.89e-08	intronic	SLC30A7
Region379:rs12605088	2	rs2469434	18	67544046	T	C	0.9409	0.0003094	0.9413	0.0003294	rs1610555	G	T	0.995	1	0.941	0.000319	18:67543147:rs1610555	G	T	0.951	0.000815	imm_18_65694127	G	T	0.952	0.00867	0.948	2.92e-08	intronic	CD226
Region62:rs55858457	0	rs55858457	7	2443302	G	T	0.8931	1.2e-08	0.8931	1.2e-08	rs6952809	C	T	0.774	0.895	0.908	4.03e-08	7:2448493:rs6952809	C	T	0.961	0.0109	NA	NA	NA	NA	NA	0.938	2.95e-08	UTR5	CHST12(NM_018641:c.-28973G>T)
Region65:rs28762138	1	rs32658	5	118703662	G	T	0.9336	2.95e-05	0.9376	8.53e-05	rs32658	G	T	1	1	0.934	2.95e-05	5:118703662__d1:d1__rs32658	G	T	0.947	0.00024	NA	NA	NA	NA	NA	0.941	3.24e-08	intronic	TNFAIP8
Region13:rs11809700	2	rs1415069	1	93426869	C	G	0.9111	4.01e-05	0.9313	0.001495	rs10747454	G	T	0.83	1	0.917	9.77e-05	1:93429247:rs10747454	G	T	0.947	0.00749	1kg_1_93201835	G	T	0.925	0.00216	0.931	3.32e-08	intronic	FAM69A
Region153:rs1365120	0	rs1365120	11	36438075	T	C	0.8873	5.76e-06	0.8873	5.76e-06	rs3931757	T	C	0.937	1	0.891	6.37e-06	11:36437982:rs3931757	T	C	0.929	0.000794	NA	NA	NA	NA	NA	0.913	4.06e-08	intronic	PRR5L
Region175:rs67934705	0	rs67934705	1	24207504	A	G	0.8105	1.01e-05	0.8105	1.01e-05	rs13551	T	C	0.159	0.667	0.93	0.000248	exm31570	T	C	0.939	4.37e-05	NA	NA	NA	NA	NA	0.936	4.36e-08	intronic	CNR2
Region220:rs17741873	0	rs17741873	10	75653800	G	T	1.0931	2.15e-05	1.0931	2.15e-05	rs17741873	G	T	1	1	1.093	2.15e-05	10:75653800:rs17741873	G	T	1.043	0.0237	rs17741873	G	T	1.076	0.0019	1.068	4.69e-08	intergenic	CAMK2G(dist=19451),C10orf55(dist=15927)
Region110:rs9900529	0	rs9900529	17	73335776	C	G	1.0994	1.11e-06	1.0994	1.11e-06	rs9913257	C	T	0.892	0.957	1.09	5.25e-06	17:73320893:rs9913257	C	T	1.06	0.0031	rs9913257	C	T	1.039	0.0728	1.065	4.76e-08	intronic	GRB2
Region39:rs1014486	1	rs10936182	3	159712373	T	G	1.1016	8.94e-06	1.1168	3.36e-07	chr3:159628081	A	G	0.321	0.859	1.106	0.000722	3:159628081:imm_3_161110775	A	G	1.107	0.000112	imm_3_161110775	A	G	1.07	0.0424	1.097	4.99e-08	ncRNA_intronic	IL12A-AS1
Region731:rs61109982	1	rs6020055	20	48422095	A	G	1.2944	0.001622	1.2876	0.001994	rs719219	A	G	0.0116989	0.721734	1.046	0.0195	20:48435408:imm_20_47868815	A	G	1.052	0.00158	imm_20_47868815	A	G	1.086	5.34e-05	1.059	5.12e-08	intergenic	B4GALT5(dist=91674),SLC9A8(dist=7155)
Region192:chr1:12861693	1	rs198398	1	11883342	C	T	1.1879	5.72e-05	1.189	5.17e-05	rs2639453	C	T	0.226	0.821	1.055	0.00902	1:11982544:rs2639453	C	T	1.102	6.95e-08	rs2639453	C	T	1.045	0.0422	1.071	2.27e-09	intronic	CLCN6
Region274:rs71314176	m	rs9808753	21	34787312	G	A	1.0846	0.0004805	1.0846	0.0004805	rs9808753	G	A	1	1	1.085	0.000481	21:34787312:rs9808753	G	A	1.075	0.00058	rs9808753	G	A	1.088	0.00159	1.082	1.6e-09	exonic	IFNGR2
Region174:rs3795131	m	rs6072343	20	39968188	G	A	0.927	0.0008908	0.927	0.0008908	rs6072343	G	A	1	1	0.927	0.000891	20:39968188:rs6072343	G	A	0.938	0.00182	rs6072343	G	A	0.899	5.47e-05	0.925	2.69e-09	intronic	ERG
Region129:rs6921288	1	chr6:130348257	6	130348257	T	C	1.1268	3.6e-05	1.0908	0.001242	rs6928313	T	C	0.144	1	1.051	0.00418	6:130368508:rs6928313	T	C	1.057	0.000187	NA	NA	NA	NA	NA	1.055	2.59e-06	intronic	L3MBTL3

## Sheet: MS_eQTLS_tableS4B
From Supplementary Table S16 of International Multiple Sclerosis Genetics Consortium*† ,Multiple sclerosis genomic map implicates peripheral immune cells and microglia in susceptibility.Science365,eaav7188(2019).DOI:10.1126/science.aav7188
gene	N_SNPs_FDR<5_CD4	N_SNPs_tested_CD4	Percent_CD4	N_SNPs_FDR<5_CD14	N_SNPs_tested_CD14	Percent_CD14	N_SNPs_FDR<5_PBMC	N_SNPs_tested_PBMC	Percent_PBMC	N_SNPs_FDR<5_BRAIN	N_SNPs_tested_BRAIN	Percent_BRAIN	snp
NDST2	0	20	0	20	20	1	0	20	0	0	20	0	rs17741873
KIAA0913	0	1	0	1	1	1	0	1	0	0	1	0	rs17741873
TMEM25	0	2	0	0	2	0	0	2	0	2	2	1	rs34026809
DDX6	0	1	0	0	1	0	1	1	1	0	1	0	rs34026809
TMEM25	0	29	0	0	29	0	0	29	0	29	29	1	rs12365699
DDX6	0	2	0	0	2	0	2	2	1	0	2	0	rs6589706
TMEM25	0	2	0	0	2	0	0	2	0	2	2	1	rs6589706
MLL	0	1	0	0	1	0	1	1	1	0	1	0	chr11:118783424
RRAS2	0	18	0	0	18	0	18	18	1	0	18	0	rs61884005
IFITM3	1	1	1	1	1	1	0	1	0	0	1	0	rs35218683
ACP2	0	80	0	39	80	0.4875	80	80	1	5	80	0.0625	rs2269434
DDB2	0	49	0	49	49	1	0	49	0	0	49	0	rs2269434
MTCH2	0	10	0	0	10	0	0	10	0	10	10	1	rs2269434
MADD	0	45	0	0	45	0	0	45	0	45	45	1	rs2269434
PSMC3	0	5	0	0	5	0	0	5	0	5	5	1	rs2269434
CD6	5	5	1	0	5	0	5	5	1	0	5	0	rs4939490
CCDC88B	0	23	0	0	23	0	0	23	0	23	23	1	rs11231749
RPS6KA4	0	24	0	24	24	1	0	24	0	0	24	0	rs11231749
FKBP2	0	2	0	0	2	0	0	2	0	2	2	1	rs11231749
CTSW	39	43	0.907	0	43	0	23	43	0.5349	0	43	0	rs531612
EFEMP2	0	76	0	0	76	0	13	76	0.1711	76	76	1	rs531612
SNX32	0	78	0	0	78	0	0	78	0	66	78	0.8462	rs531612
FIBP	0	1	0	0	1	0	0	1	0	1	1	1	rs531612
BANF1	0	67	0	0	67	0	67	67	1	0	67	0	rs531612
CCDC85B	0	11	0	0	11	0	11	11	1	0	11	0	rs531612
CST6	0	2	0	0	2	0	0	2	0	2	2	1	rs531612
SF3B2	0	2	0	0	2	0	0	2	0	2	2	1	rs531612
SESN3	3	3	1	0	3	0	0	3	0	0	3	0	rs4409785
CUX2	0	1	0	0	1	0	0	1	0	1	1	1	rs3184504
ALDH2	0	14	0	0	14	0	0	14	0	14	14	1	rs3184504
CDK2AP1	1	310	0.0032	0	310	0	152	310	0.4903	0	310	0	rs7975763
MPHOSPH9	0	312	0	25	312	0.0801	312	312	1	0	312	0	rs7975763
OGFOD2	0	255	0	0	255	0	0	255	0	255	255	1	rs7975763
SBNO1	0	312	0	0	312	0	312	312	1	0	312	0	rs7975763
SETD8	0	84	0	0	84	0	0	84	0	84	84	1	rs7975763
SNRNP35	0	38	0	0	38	0	38	38	1	0	38	0	rs7975763
C12orf65	3	4	0.75	0	4	0	0	4	0	1	4	0.25	rs7975763
METTL21B	87	184	0.4728	159	184	0.8641	0	184	0	176	184	0.9565	rs701006
TSFM	0	184	0	0	184	0	0	184	0	184	184	1	rs701006
XRCC6BP1	25	53	0.4717	1	53	0.0189	34	53	0.6415	45	53	0.8491	rs701006
TSPAN31	0	40	0	40	40	1	0	40	0	0	40	0	rs701006
LTBR	0	4	0	2	4	0.5	0	4	0	0	4	0	rs2364485
CLECL1	0	110	0	105	110	0.9545	100	110	0.9091	59	110	0.5364	rs7977720
CLEC2D	0	56	0	0	56	0	56	56	1	0	56	0	rs7977720
TRAF3	0	29	0	0	29	0	5	29	0.1724	29	29	1	rs12147246
ZFP36L1	0	39	0	0	39	0	39	39	1	0	39	0	rs12434551
GALC	0	82	0	0	82	0	0	82	0	82	82	1	chr14:88523488
IQGAP1	8	30	0.2667	0	30	0	27	30	0.9	30	30	1	rs6496663
DEXI	8	116	0.069	0	116	0	21	116	0.181	115	116	0.9914	rs2286974
DEXI	0	8	0	0	8	0	0	8	0	8	8	1	chr16:11213951
RMI2	0	2	0	0	2	0	0	2	0	2	2	1	chr16:11353879
RMI2	18	43	0.4186	0	43	0	0	43	0	40	43	0.9302	rs34947566
GDPD3	0	52	0	52	52	1	0	52	0	0	52	0	rs3809627
INO80E	1	42	0.0238	0	42	0	22	42	0.5238	42	42	1	rs3809627
MAPK3	0	54	0	52	54	0.963	5	54	0.0926	13	54	0.2407	rs3809627
PPP4C	0	55	0	0	55	0	0	55	0	55	55	1	rs3809627
TBX6	6	55	0.1091	0	55	0	0	55	0	55	55	1	rs3809627
TAOK2	0	1	0	0	1	0	0	1	0	1	1	1	rs3809627
YPEL3	0	33	0	0	33	0	33	33	1	0	33	0	rs3809627
RP11-345J4.5	0	29	0	0	29	0	0	29	0	29	29	1	rs3809627
SEPT1	0	5	0	0	5	0	0	5	0	5	5	1	rs3809627
NLRC5	3	3	1	0	3	0	1	3	0.3333	0	3	0	rs8062446
DHRS11	0	80	0	0	80	0	0	80	0	80	80	1	rs4796224
GGNBP2	0	80	0	0	80	0	80	80	1	80	80	1	rs4796224
MRM1	0	80	0	0	80	0	0	80	0	80	80	1	rs4796224
MYO19	0	54	0	0	54	0	54	54	1	29	54	0.537	rs4796224
PIGW	4	4	1	0	4	0	0	4	0	0	4	0	rs4796224
GSDMB	115	115	1	0	115	0	115	115	1	73	115	0.6348	rs9909593
ORMDL3	115	115	1	0	115	0	115	115	1	9	115	0.0783	rs9909593
PGAP3	0	10	0	0	10	0	0	10	0	10	10	1	rs9909593
GSDMA	46	46	1	0	46	0	0	46	0	0	46	0	rs9909593
THRA	5	5	1	5	5	1	5	5	1	0	5	0	rs883871
NR1D1	1	1	1	0	1	0	0	1	0	0	1	0	rs883871
EFCAB13	0	251	0	0	251	0	0	251	0	251	251	1	rs11079784
TBKBP1	0	255	0	246	255	0.9647	163	255	0.6392	33	255	0.1294	rs11079784
C17orf57	129	150	0.86	150	150	1	11	150	0.0733	0	150	0	rs11079784
NPEPPS	0	104	0	0	104	0	104	104	1	0	104	0	rs11079784
RNFT1	24	24	1	0	24	0	0	24	0	0	24	0	rs2150879
TUBD1	4	4	1	0	4	0	0	4	0	0	4	0	rs2150879
HEATR6	0	2	0	2	2	1	0	2	0	0	2	0	rs2150879
BCAS3	0	1	0	0	1	0	1	1	1	0	1	0	rs2150879
GRB2	0	70	0	0	70	0	70	70	1	0	70	0	rs9900529
MIF4GD	0	58	0	0	58	0	58	58	1	0	58	0	rs9900529
MRPS7	9	68	0.1324	4	68	0.0588	31	68	0.4559	57	68	0.8382	rs9900529
NUP85	0	45	0	0	45	0	16	45	0.3556	44	45	0.9778	rs9900529
CASKIN2	0	1	0	0	1	0	0	1	0	1	1	1	rs9900529
MYO15B	0	1	0	0	1	0	0	1	0	1	1	1	rs9900529
CD226	0	1	0	0	1	0	1	1	1	0	1	0	rs2469434
ICAM3	0	1	0	0	1	0	0	1	0	1	1	1	rs34536443
KRI1	0	9	0	0	9	0	0	9	0	9	9	1	rs28834106
ATG4D	0	2	0	2	2	1	0	2	0	0	2	0	rs12609500
C19orf44	0	38	0	0	38	0	0	38	0	38	38	1	rs58166386
IFI30	0	43	0	6	43	0.1395	43	43	1	0	43	0	rs4808760
PDE4C	0	42	0	0	42	0	0	42	0	42	42	1	rs4808760
KIAA1683	0	10	0	0	10	0	7	10	0.7	7	10	0.7	rs4808760
CHAF1A	0	1	0	0	1	0	0	1	0	1	1	1	rs12971909
CTB-50L17.10	0	5	0	0	5	0	0	5	0	5	5	1	rs12971909
UBXN6	0	5	0	0	5	0	0	5	0	5	5	1	rs12971909
PVR	0	27	0	0	27	0	0	27	0	27	27	1	rs7260482
HIF3A	0	1	0	0	1	0	1	1	1	0	1	0	rs11083862
CD37	20	40	0.5	0	40	0	40	40	1	0	40	0	rs1465697
TEAD2	0	20	0	0	20	0	0	20	0	20	20	1	rs1465697
TNFSF14	0	4	0	1	4	0.25	0	4	0	0	4	0	rs1077667
SLC30A7	0	134	0	0	134	0	0	134	0	134	134	1	rs11578655
SLC30A7	0	1	0	0	1	0	0	1	0	1	1	1	rs34723276
MTHFR	0	1	0	1	1	1	1	1	1	0	1	0	rs1801133
MFN2	0	1	0	0	1	0	1	1	1	0	1	0	rs198398
MTHFR	0	2	0	2	2	1	0	2	0	0	2	0	rs198398
KCNN3	0	1	0	0	1	0	0	1	0	1	1	1	chr1:154983036
ADAM15	0	1	0	1	1	1	0	1	0	0	1	0	chr1:154983036
FCRL3	5	89	0.0562	0	89	0	89	89	1	0	89	0	rs2317231
FCRL1	0	5	0	0	5	0	5	5	1	0	5	0	rs2317231
CASQ1	0	10	0	0	10	0	0	10	0	10	10	1	rs3737798
VANGL2	0	10	0	0	10	0	0	10	0	10	10	1	rs3737798
SLAMF7	0	17	0	0	17	0	9	17	0.5294	0	17	0	rs983494
RGS1	0	43	0	43	43	1	0	43	0	0	43	0	rs1323292
BATF3	0	3	0	0	3	0	0	3	0	3	3	1	rs9308424
FLVCR1	0	3	0	0	3	0	3	3	1	0	3	0	rs9308424
HMGCL	0	1	0	0	1	0	0	1	0	1	1	1	rs67934705
MMEL1	0	128	0	0	128	0	128	128	1	0	128	0	rs6670198
TNFRSF14	0	97	0	0	97	0	18	97	0.1856	0	97	0	rs6670198
TTC34	0	113	0	0	113	0	0	113	0	113	113	1	rs6670198
TNFRSF25	0	1	0	0	1	0	0	1	0	1	1	1	rs2986736
AK4	0	1	0	1	1	1	0	1	0	0	1	0	rs72922276
JAK1	0	1	0	0	1	0	0	1	0	1	1	1	rs72922276
RAVER2	0	3	0	0	3	0	0	3	0	3	3	1	rs72922276
FAM69A	0	109	0	0	109	0	0	109	0	109	109	1	rs11809700
EVI5	0	24	0	0	24	0	24	24	1	0	24	0	rs11809700
FAM69A	0	26	0	0	26	0	0	26	0	4	26	0.1538	rs1415069
CD40	0	11	0	7	11	0.6364	10	11	0.9091	0	11	0	rs6032662
SLC12A5	0	11	0	0	11	0	0	11	0	11	11	1	rs6032662
B4GALT5	0	5	0	0	5	0	0	5	0	5	5	1	rs6020055
SLC9A8	0	2	0	0	2	0	0	2	0	2	2	1	rs6020055
CYP24A1	0	14	0	0	14	0	0	14	0	14	14	1	rs2248137
IFNGR2	0	26	0	26	26	1	21	26	0.8077	0	26	0	rs9808753
TMEM50B	24	29	0.8276	2	29	0.069	24	29	0.8276	25	29	0.8621	rs9808753
ITSN1	0	9	0	9	9	1	0	9	0	0	9	0	rs9808753
TOP3B	0	121	0	2	121	0.0165	0	121	0	121	121	1	rs9610458
PPM1F	0	10	0	10	10	1	0	10	0	0	10	0	rs9610458
PIK3IP1	0	5	0	0	5	0	5	5	1	0	5	0	rs4820955
PISD	0	1	0	0	1	0	0	1	0	1	1	1	rs4820955
SFI1	0	4	0	0	4	0	0	4	0	4	4	1	rs4820955
NCF4	2	2	1	0	2	0	2	2	1	0	2	0	rs760517
PVALB	0	2	0	0	2	0	2	2	1	0	2	0	rs760517
NCF4	1	30	0.0333	0	30	0	0	30	0	0	30	0	rs5756405
CHKB	0	2	0	0	2	0	0	2	0	2	2	1	rs140522
TYMP	0	23	0	19	23	0.8261	23	23	1	0	23	0	rs140522
NCAPH2	0	21	0	0	21	0	21	21	1	0	21	0	rs140522
SCO2	0	13	0	10	13	0.7692	0	13	0	3	13	0.2308	rs140522
CPT1B	1	3	0.3333	0	3	0	0	3	0	2	3	0.6667	rs140522
MERTK	0	92	0	90	92	0.9783	91	92	0.9891	0	92	0	rs57116599
TMEM87B	7	24	0.2917	18	24	0.75	11	24	0.4583	0	24	0	rs57116599
SP140	0	28	0	0	28	0	1	28	0.0357	0	28	0	rs35540610
ADCY3	1	3	0.3333	0	3	0	0	3	0	3	3	1	rs11125803
LBH	0	2	0	0	2	0	2	2	1	0	2	0	rs13414105
AHSA2	0	13	0	0	13	0	13	13	1	13	13	1	rs1177228
C2orf74	0	13	0	0	13	0	0	13	0	13	13	1	rs1177228
USP34	0	10	0	0	10	0	10	10	1	0	10	0	rs1177228
ACTR2	0	1	0	0	1	0	1	1	1	1	1	1	rs13385171
PLEK	0	9	0	0	9	0	9	9	1	0	9	0	rs12622670
NFKBIZ	0	1	0	0	1	0	1	1	1	0	1	0	chr3:100848597
PCNP	0	1	0	0	1	0	1	1	1	0	1	0	chr3:100848597
SENP7	7	7	1	2	7	0.2857	5	7	0.7143	0	7	0	chr3:100848597
CBLB	0	77	0	0	77	0	77	77	1	0	77	0	rs2289746
CD200R1	0	4	0	4	4	1	0	4	0	0	4	0	chr3:112693983
EAF2	0	105	0	0	105	0	104	105	0.9905	0	105	0	rs2331964
IQCB1	105	105	1	0	105	0	87	105	0.8286	105	105	1	rs2331964
SLC15A2	0	97	0	0	97	0	97	97	1	0	97	0	rs2331964
ZBTB38	19	44	0.4318	44	44	1	24	44	0.5455	0	44	0	rs6789653
LRRC34	0	1	0	0	1	0	0	1	0	1	1	1	rs10936602
BDH2	76	247	0.3077	0	247	0	228	247	0.9231	1	247	0.004	rs6533052
CENPE	0	118	0	0	118	0	0	118	0	118	118	1	rs6533052
CISD2	0	368	0	0	368	0	0	368	0	368	368	1	rs6533052
MANBA	329	369	0.8916	0	369	0	0	369	0	367	369	0.9946	rs6533052
NFKB1	190	190	1	0	190	0	0	190	0	0	190	0	rs6533052
PPA2	0	28	0	0	28	0	0	28	0	28	28	1	rs2726479
HSD17B4	0	7	0	0	7	0	0	7	0	7	7	1	rs32658
CAMLG	0	1	0	0	1	0	0	1	0	1	1	1	rs2084007
NDFIP1	0	64	0	18	64	0.2813	10	64	0.1563	0	64	0	rs249677
MXD3	0	23	0	0	23	0	0	23	0	23	23	1	rs67111717
RGS14	0	39	0	0	39	0	0	39	0	39	39	1	rs67111717
IL7R	0	39	0	0	39	0	39	39	1	0	39	0	rs10063294
ANKRD55	5	6	0.8333	0	6	0	5	6	0.8333	0	6	0	rs7731626
IL6ST	1	1	1	0	1	0	0	1	0	0	1	0	rs7731626
ASF1A	0	23	0	1	23	0.0435	23	23	1	0	23	0	chr6:119215402
CEP85L	0	43	0	43	43	1	0	43	0	0	43	0	chr6:119215402
FAM184A	0	6	0	0	6	0	0	6	0	6	6	1	chr6:119215402
ALDH8A1	0	23	0	0	23	0	0	23	0	22	23	0.9565	rs2327586
HBS1L	0	10	0	0	10	0	0	10	0	10	10	1	rs2327586
AHI1	18	18	1	18	18	1	18	18	1	0	18	0	rs4896153
ADAT2	0	1	0	0	1	0	1	1	1	0	1	0	rs6911131
ETV7	0	77	0	77	77	1	10	77	0.1299	0	77	0	rs1076928
KCTD20	0	96	0	0	96	0	0	96	0	96	96	1	rs1076928
STK38	0	24	0	0	24	0	24	24	1	0	24	0	rs1076928
IRF5	0	14	0	0	14	0	14	14	1	14	14	1	rs4728142
TNPO3	0	13	0	11	13	0.8462	3	13	0.2308	0	13	0	rs4728142
ZC3HAV1	0	116	0	0	116	0	116	116	1	0	116	0	rs10271373
ZC3HAV1L	0	112	0	0	112	0	112	112	1	0	112	0	rs10271373
ZNF746	0	5	0	0	5	0	0	5	0	5	5	1	rs354033
EIF3B	0	6	0	0	6	0	0	6	0	6	6	1	rs55858457
JAZF1	6	6	1	0	6	0	0	6	0	0	6	0	rs10245867
ELMO1	53	53	1	0	53	0	0	53	0	0	53	0	rs60600003
PLEC	158	160	0.9875	0	160	0	0	160	0	160	160	1	rs3923387
PARP10	68	108	0.6296	0	108	0	81	108	0.75	0	108	0	rs3923387
SPATC1	0	119	0	7	119	0.0588	0	119	0	0	119	0	rs3923387
MAF1	0	28	0	0	28	0	28	28	1	17	28	0.6071	rs3923387
ZC2HC1A	0	2	0	2	2	1	0	2	0	0	2	0	rs28703878
PKIA	1	2	0.5	0	2	0	2	2	1	0	2	0	rs28703878
TP53INP1	0	6	0	6	6	1	0	6	0	0	6	0	chr8:95851818
INTS8	0	5	0	0	5	0	0	5	0	5	5	1	chr8:95851818
C9orf156	0	26	0	0	26	0	0	26	0	26	26	1	rs7855251
TRIM14	7	26	0.2692	0	26	0	26	26	1	0	26	0	rs7855251

## Sheet: eQTL_IFITM3_locus_tableS4C
From Supplementary Table 53 of International Multiple Sclerosis Genetics Consortium*† ,Multiple sclerosis genomic map implicates peripheral immune cells and microglia in susceptibility.Science365,eaav7188(2019).DOI:10.1126/science.aav7188
Effect	SNP_CHR_POS_hg19	Gene	A1	A2	r2	D_prime	CD4_Spearman_rho	CD4_minus_log10_pvalue	CD4_passed_FDR_5_percent	CD14_Spearman_rho	CD14_minus_log10_pvalue	CD14_passed_FDR_5_percent	PBMC_Spearman_rho	PBMC_minus_log10_pvalue	PBMC_passed_FDR_5_percent	Brain_Spearman_rho	Brain_minus_log10_pvalue	Brain_passed_FDR_5_percent
rs35218683	chr11:302505	IFITM3	G	T	0.196	0.698	0.597	21.2425	1	0.597	21.062	1	0.314	5.9855	1	0.135	2.1952	0
rs35218683	chr11:305406	IFITM3	G	A	0.181	0.979	0.492	13.6658	1	0.498	13.8946	1	0.284	4.9622	0	0.108	1.5291	0
rs35218683	chr11:305619	IFITM3	C	T	0.246	0.777	0.611	22.4925	1	0.606	21.8487	1	0.317	6.092	1	0.135	2.1901	0
rs35218683	chr11:306791	IFITM3	C	T	0.177	0.979	0.599	21.4443	1	0.587	20.2144	1	0.286	5.0056	0	0.095	1.2634	0
rs35218683	chr11:306884	IFITM3	C	T	0.128	0.709	0.514	15.0054	1	0.509	14.5745	1	0.309	5.8143	1	0.129	2.0379	0
rs35218683	chr11:306920	IFITM3	A	T	0.248	0.778	0.613	22.667	1	0.608	21.9589	1	0.317	6.0821	1	0.136	2.2121	0
rs35218683	chr11:307036	IFITM2	C	T	0.177	0.979	0.237	3.3013	0	0.258	3.8295	0	0.298	5.4196	1	0.145	2.4797	0
rs35218683	chr11:307036	IFITM3	C	T	0.177	0.979	0.533	16.2721	1	0.549	17.283	1	0.34	6.9433	1	0.133	2.1465	0
rs35218683	chr11:307244	IFITM3	C	T	0.174	0.597	0.611	22.4966	1	0.605	21.6938	1	0.308	5.7793	1	0.134	2.1673	0
rs35218683	chr11:307696	IFITM3	C	T	0.248	0.778	0.615	22.8075	1	0.607	21.9439	1	0.314	5.9908	1	0.133	2.1543	0
rs35218683	chr11:307912	IFITM3	C	T	0.13	0.945	0.536	16.4818	1	0.531	16.0189	1	0.349	7.3365	1	0.101	1.3847	0
rs35218683	chr11:307926	ATHL1	C	A	0.108	0.969	-0.061	0.4242	0	0.022	0.1273	0	-0.12	1.1599	0	-0.268	7.3768	1
rs35218683	chr11:307926	IFITM2	C	A	0.108	0.969	0.13	1.2385	0	0.056	0.3817	0	0.189	2.404	0	-0.089	1.1295	0
rs35218683	chr11:307926	IFITM3	C	A	0.108	0.969	0.385	8.2269	1	0.369	7.4708	1	0.134	1.3907	0	0.058	0.6105	0
rs35218683	chr11:307961	IFITM3	C	A	0.115	0.778	0.622	23.5107	1	0.609	22.1085	1	0.332	6.6482	1	0.115	1.6862	0
rs35218683	chr11:307999	ATHL1	G	T	0.103	0.773	-0.043	0.271	0	0.031	0.1835	0	-0.112	1.0553	0	-0.26	6.9943	1
rs35218683	chr11:307999	IFITM3	G	T	0.103	0.773	0.391	8.4484	1	0.386	8.1915	1	0.134	1.3884	0	0.053	0.5452	0
rs35218683	chr11:308178	ATHL1	C	T	0.127	1	-0.058	0.4021	0	0.016	0.0887	0	-0.113	1.0612	0	-0.258	6.8828	1
rs35218683	chr11:308178	IFITM3	C	T	0.127	1	0.359	7.1438	1	0.36	7.1212	1	0.095	0.8206	0	0.06	0.6408	0
rs35218683	chr11:308290	IFITM3	C	T	0.18	0.602	0.613	22.6298	1	0.605	21.7508	1	0.298	5.4209	0	0.123	1.8955	0
rs35218683	chr11:308314	ATHL1	C	T	0.12	0.73	-0.048	0.3126	0	0.026	0.152	0	-0.129	1.2998	0	-0.259	6.9239	1
rs35218683	chr11:308314	IFITM3	C	T	0.12	0.73	0.38	8.0044	1	0.376	7.7832	1	0.107	0.9778	0	0.044	0.4267	0
rs35218683	chr11:308363	ATHL1	C	G	0.241	0.758	NA	NA	0	NA	NA	0	0.029	0.1781	0	-0.228	5.4937	1
rs35218683	chr11:308363	IFITM3	C	G	0.241	0.758	NA	NA	0	NA	NA	0	0.308	5.7459	1	0.119	1.7897	0
rs35218683	chr11:308426	ATHL1	C	G	0.252	0.78	0.124	1.1428	0	-0.013	0.0679	0	0.029	0.1827	0	-0.229	5.5224	1
rs35218683	chr11:308426	IFITM2	C	G	0.252	0.78	0.13	1.2281	0	0.14	1.3721	0	0.25	3.9342	0	0.121	1.8257	0
rs35218683	chr11:308426	IFITM3	C	G	0.252	0.78	0.62	23.3041	1	0.606	21.8514	1	0.308	5.7593	1	0.119	1.7824	0
rs35218683	chr11:309127	ATHL1	G	A	0.102	0.744	-0.048	0.3131	0	0.032	0.1893	0	-0.12	1.1631	0	-0.254	6.6744	1
rs35218683	chr11:309127	IFITM3	G	A	0.102	0.744	0.38	8.0162	1	0.392	8.4385	1	0.092	0.7901	0	0.049	0.485	0
rs35218683	chr11:313755	IFITM2	G	C	0.155	1	0.206	2.6078	0	0.175	1.9622	0	0.325	6.3892	1	0.101	1.3737	0
rs35218683	chr11:313755	IFITM3	G	C	0.155	1	0.6	21.4582	1	0.581	19.686	1	0.331	6.5925	1	0.111	1.5912	0
rs35218683	chr11:316299	ATHL1	G	T	0.26	0.793	0.109	0.9502	0	-0.005	0.0246	0	0.023	0.1406	0	-0.231	5.5882	1
rs35218683	chr11:316299	IFITM2	G	T	0.26	0.793	0.138	1.3486	0	0.147	1.4829	0	0.259	4.1772	0	0.116	1.7266	0
rs35218683	chr11:316299	IFITM3	G	T	0.26	0.793	0.626	23.8894	1	0.618	22.89	1	0.31	5.8156	1	0.111	1.6074	0
rs35218683	chr11:316349	ATHL1	A	G	0.258	0.792	0.109	0.9449	0	-0.004	0.0229	0	0.024	0.1438	0	-0.229	5.5243	1
rs35218683	chr11:316349	IFITM2	A	G	0.258	0.792	0.138	1.3522	0	0.147	1.4834	0	0.258	4.1547	0	0.116	1.7169	0
rs35218683	chr11:316349	IFITM3	A	G	0.258	0.792	0.627	23.9239	1	0.618	22.8784	1	0.309	5.8125	1	0.11	1.5844	0
rs35218683	chr11:320394	IFITM2	C	T	0.406	0.947	0.148	1.5141	0	0.109	0.9379	0	0.189	2.4123	0	0.072	0.831	0
rs35218683	chr11:320394	IFITM3	C	T	0.406	0.947	0.685	30.1636	1	0.672	28.3298	1	0.279	4.7985	0	0.143	2.429	0
rs35218683	chr11:320836	IFITM2	C	T	0.375	0.955	0.141	1.4002	0	0.101	0.8423	0	0.182	2.2576	0	0.07	0.7957	0
rs35218683	chr11:320836	IFITM3	C	T	0.375	0.955	0.683	29.8663	1	0.67	28.1084	1	0.273	4.618	0	0.143	2.4253	0
rs35218683	chr11:320988	IFITM2	G	A	0.315	0.962	0.135	1.3134	0	0.101	0.8423	0	0.181	2.2367	0	0.065	0.7206	0
rs35218683	chr11:320988	IFITM3	G	A	0.315	0.962	0.692	30.9429	1	0.667	27.7852	1	0.27	4.5098	0	0.141	2.3503	0
rs35218683	chr11:320991	IFITM2	G	T	0.315	0.962	0.135	1.3029	0	0.1	0.8337	0	0.18	2.2323	0	0.065	0.7207	0
rs35218683	chr11:320991	IFITM3	G	T	0.315	0.962	0.692	30.9332	1	0.667	27.7595	1	0.27	4.5081	0	0.141	2.3488	0
rs35218683	chr11:320994	IFITM2	G	A	0.316	0.962	0.135	1.3039	0	0.1	0.8327	0	0.18	2.2192	0	0.065	0.7197	0
rs35218683	chr11:320994	IFITM3	G	A	0.316	0.962	0.692	30.9363	1	0.667	27.7583	1	0.271	4.5368	0	0.141	2.3565	0
rs35218683	chr11:321104	ATHL1	G	A	0.283	0.699	0.117	1.0568	0	-0.01	0.0543	0	0.138	1.4434	0	-0.226	5.3776	1
rs35218683	chr11:321104	IFITM2	G	A	0.283	0.699	0.134	1.2973	0	0.097	0.7984	0	0.178	2.1749	0	0.066	0.739	0
rs35218683	chr11:321104	IFITM3	G	A	0.283	0.699	0.683	29.8976	1	0.675	28.6364	1	0.275	4.6713	0	0.14	2.3256	0
rs35218683	chr11:321138	IFITM2	C	T	1	1	0.141	1.4011	0	0.098	0.8104	0	0.182	2.2595	0	0.069	0.7876	0
rs35218683	chr11:321138	IFITM3	C	T	1	1	0.69	30.7674	1	0.666	27.654	1	0.27	4.5176	0	0.14	2.3322	0
rs35218683	chr11:321274	ATHL1	T	C	0.241	0.798	0.065	0.4574	0	-0.036	0.2166	0	0.144	1.5453	0	-0.229	5.4978	1
rs35218683	chr11:321274	IFITM3	T	C	0.241	0.798	0.543	16.9848	1	0.548	17.2111	1	0.207	2.8222	0	0.138	2.2747	0
rs35218683	chr11:321279	ATHL1	T	C	0.289	0.861	NA	NA	0	NA	NA	0	0.14	1.4812	0	-0.232	5.6379	1
rs35218683	chr11:321283	ATHL1	A	C	0.285	0.89	0.063	0.4476	0	-0.036	0.2213	0	0.136	1.4224	0	-0.233	5.7053	1
rs35218683	chr11:321283	IFITM3	A	C	0.285	0.89	0.543	17.0016	1	0.548	17.1883	1	0.21	2.8853	0	0.138	2.2705	0
rs35218683	chr11:321290	IFITM3	T	C	0.137	0.906	0.477	12.7671	1	0.521	15.3523	1	0.006	0.0321	0	0.021	0.1759	0
rs35218683	chr11:321320	ATHL1	G	A	0.379	0.988	0.135	1.3046	0	-0.016	0.0901	0	0.13	1.3157	0	-0.227	5.4398	1
rs35218683	chr11:321320	IFITM2	G	A	0.379	0.988	0.1	0.8419	0	0.058	0.3976	0	0.159	1.8186	0	0.062	0.674	0
rs35218683	chr11:321320	IFITM3	G	A	0.379	0.988	0.666	27.9636	1	0.646	25.6322	1	0.263	4.2879	0	0.138	2.2838	0
rs35218683	chr11:321371	IFITM2	C	T	0.157	1	0.147	1.4963	0	0.164	1.7584	0	0.297	5.3675	1	0.097	1.2937	0
rs35218683	chr11:321371	IFITM3	C	T	0.157	1	0.654	26.6757	1	0.603	21.5532	1	0.334	6.7393	1	0.078	0.9397	0
rs35218683	chr11:322254	IFITM3	A	G	0.121	1	NA	NA	0	NA	NA	0	0.315	6.0132	1	0.084	1.0343	0
rs35218683	chr11:322449	IFITM3	A	G	0.156	1	NA	NA	0	NA	NA	0	0.308	5.7793	1	0.088	1.1151	0
rs35218683	chr11:322722	IFITM3	T	C	0.188	0.98	0.651	26.3704	1	0.61	22.2123	1	0.302	5.5452	0	0.088	1.1221	0
rs35218683	chr11:323507	IFITM2	G	A	0.321	0.939	0.084	0.6558	0	-0.051	0.3346	0	0.098	0.8622	0	0.041	0.388	0
rs35218683	chr11:323507	IFITM3	G	A	0.321	0.939	0.618	23.0967	1	0.618	22.9064	1	0.202	2.7026	0	0.106	1.4911	0
rs35218683	chr11:323649	IFITM2	C	T	0.393	0.927	0.095	0.7715	0	-0.063	0.443	0	0.087	0.7278	0	0.048	0.4812	0
rs35218683	chr11:323649	IFITM3	C	T	0.393	0.927	0.644	25.6644	1	0.622	23.2653	1	0.194	2.529	0	0.112	1.6272	0
rs35218683	chr11:323837	IFITM3	T	C	0.137	1	0.641	25.2738	1	0.573	19.1032	1	0.318	6.1068	1	0.081	0.992	0
rs35218683	chr11:324163	IFITM2	T	C	0.174	0.936	0.166	1.8066	0	0.22	2.896	0	0.272	4.5773	1	0.09	1.1574	0
rs35218683	chr11:324163	IFITM3	T	C	0.174	0.936	0.604	21.846	1	0.547	17.1402	1	0.304	5.6075	0	0.077	0.92	0
rs35218683	chr11:324170	IFITM2	G	A	0.165	0.935	0.17	1.8803	0	0.218	2.8315	0	0.275	4.6556	1	0.094	1.2357	0
rs35218683	chr11:324170	IFITM3	G	A	0.165	0.935	0.607	22.1247	1	0.549	17.3109	1	0.306	5.6885	0	0.084	1.0359	0
rs35218683	chr11:324635	IFITM2	G	A	0.363	0.868	0.093	0.752	0	-0.073	0.5365	0	0.081	0.6544	0	0.051	0.5199	0
rs35218683	chr11:324635	IFITM3	G	A	0.363	0.868	0.606	22.0566	1	0.593	20.7178	1	0.19	2.4289	0	0.112	1.6205	0
rs35218683	chr11:325249	IFITM3	A	G	0.142	0.925	0.407	9.1766	1	0.428	10.072	1	-0.017	0.0972	0	0.001	0.0085	0
rs35218683	chr11:325977	IFITM3	G	A	0.101	0.639	0.431	10.3157	1	0.456	11.5241	1	0.017	0.0958	0	0.004	0.0309	0
rs35218683	chr11:326317	IFITM2	C	G	0.314	0.847	-0.099	0.8265	0	0.097	0.795	0	0.086	0.7224	0	0.049	0.4907	0
rs35218683	chr11:326317	IFITM3	C	G	0.314	0.847	0.589	20.531	1	0.589	20.3318	1	0.196	2.5675	0	0.106	1.4922	0
rs35218683	chr11:326564	IFITM2	A	T	0.359	0.858	0.118	1.0711	0	0.063	0.4405	0	0.078	0.6309	0	0.051	0.5158	0
rs35218683	chr11:326564	IFITM3	A	T	0.359	0.858	0.658	27.0717	1	0.642	25.2001	1	0.189	2.4183	0	0.111	1.604	0
rs35218683	chr11:326718	IFITM2	G	A	0.366	0.797	0.107	0.9245	0	-0.064	0.4492	0	0.081	0.6563	0	0.049	0.4864	0
rs35218683	chr11:326718	IFITM3	G	A	0.366	0.797	0.643	25.5342	1	0.636	24.5746	1	0.188	2.399	0	0.11	1.5783	0
rs35218683	chr11:328652	IFITM2	C	T	0.338	0.82	0.083	0.6392	0	-0.082	0.6236	0	0.074	0.5853	0	0.052	0.5339	0
rs35218683	chr11:328652	IFITM3	C	T	0.338	0.82	0.595	21.0616	1	0.605	21.746	1	0.184	2.2998	0	0.113	1.6496	0
rs35218683	chr11:329896	IFITM2	C	T	0.327	0.809	0.075	0.5584	0	-0.084	0.6465	0	0.074	0.5806	0	0.052	0.5317	0
rs35218683	chr11:329896	IFITM3	C	T	0.327	0.809	0.582	19.9915	1	0.598	21.1197	1	0.184	2.3165	0	0.113	1.6436	0
rs35218683	chr11:330630	IFITM2	G	A	0.327	0.809	0.077	0.5783	0	-0.084	0.6542	0	0.073	0.5669	0	0.053	0.55	0
rs35218683	chr11:330630	IFITM3	G	A	0.327	0.809	0.584	20.1285	1	0.599	21.1785	1	0.185	2.3211	0	0.114	1.6619	0
rs35218683	chr11:330973	IFITM2	C	T	0.325	0.808	0.077	0.5804	0	-0.084	0.6533	0	0.072	0.566	0	0.054	0.5513	0
rs35218683	chr11:330973	IFITM3	C	T	0.325	0.808	0.584	20.1044	1	0.599	21.1684	1	0.184	2.3166	0	0.113	1.6554	0
rs35218683	chr11:330989	IFITM2	G	A	0.348	0.799	0.075	0.5618	0	-0.085	0.6579	0	0.075	0.5946	0	0.05	0.5023	0
rs35218683	chr11:330989	IFITM3	G	A	0.348	0.799	0.582	19.9813	1	0.597	21.012	1	0.184	2.3061	0	0.112	1.6203	0
rs35218683	chr11:332798	IFITM2	C	G	0.316	0.79	0.092	0.7403	0	-0.088	0.6879	0	0.071	0.5467	0	0.055	0.5718	0
rs35218683	chr11:332798	IFITM3	C	G	0.316	0.79	0.598	21.276	1	0.583	19.9175	1	0.184	2.3025	0	0.114	1.6773	0
rs35218683	chr11:332857	IFITM2	A	C	0.149	0.786	0.22	2.908	0	0.11	0.9495	0	0.238	3.5964	0	0.092	1.2004	0
rs35218683	chr11:332857	IFITM3	A	C	0.149	0.786	0.442	10.8541	1	0.394	8.5136	1	0.276	4.6913	0	0.076	0.8953	0
rs35218683	chr11:333347	IFITM2	A	G	0.308	0.78	0.094	0.7672	0	-0.084	0.6476	0	0.072	0.557	0	0.055	0.575	0
rs35218683	chr11:333347	IFITM3	A	G	0.308	0.78	0.609	22.2884	1	0.586	20.1522	1	0.184	2.3101	0	0.115	1.6877	0
